# Supplementary material for: Identification, Replication, and Functional Fine-Mapping of Expression Quantitative Trait Loci in Primary Human Liver Tissue
Source: PLoS Genet. 2011 May 26;7(5):e1002078. doi: 10.1371/journal.pgen.1002078 (PMC3102751; doi:10.1371/journal.pgen.1002078)
Supplement: Table S1 — All gene eQTLs. Each gene and all three studies, covariate effects, eQTL effects, linear model coefficients, Bayes Factors, SVA effects, and UC best-associated SNP annotation. (BZ2) [file pgen.1002078.s013.bz2]

Archive with 1 entries (1 files):
- pgen.1002078.s013
