# Supplementary material for: Identification, Replication, and Functional Fine-Mapping of Expression Quantitative Trait Loci in Primary Human Liver Tissue
Source: PLoS Genet. 2011 May 26;7(5):e1002078. doi: 10.1371/journal.pgen.1002078 (PMC3102751; doi:10.1371/journal.pgen.1002078)
Supplement: Table S1 — All gene eQTLs. Each gene and all three studies, covariate effects, eQTL effects, linear model coefficients, Bayes Factors, SVA effects, and UC best-associated SNP annotation. (BZ2) [file pgen.1002078.s013.bz2 › pgen.1002078.s013]

Gene	Chr	Strand	TSS coord	UC gene cluster	UC probe count in cluster	UC probe ID	UC dbSnp131/1KG in probe count	UC Exon number	UC refseq transcript ID	UC Probe Tm	UC Probe SNP location	UC Probe mean covariate model residual	UC CV	UW probe ID	UW dbSnp131/1KG in probe count	UW exon number	UW refseq transcript ID	UW Probe Tm	UW Probe SNP location	UC Best RSID	UC Best RS Chr	UC Best RS coord	UC Best RS UC alleles	UC Best RS UC MAF	UC Best RS UC imputed bool	UC Best RS UW alleles	UC Best RS UW MAF	UC Best RS UW imputed bool	UC Best RS UC BF	UC Best RS UC lm mu	UC Best RS UC lm beta	UC Best RS UC lm pvalue	UC Best RS UW lm beta	UC Best RS UW lm pvalue	UC Best RS Merck alleles	UC Best RS Merck MAF	UC Best RS Merck imputed bool	UC Best RS Merck lm beta	UC Best RS Merck pvalue	UC Best RS UC n=60 simulations	UC Best RS UC genotype variance	UC Best RS UW genotype variance	UC Best RS Merck genotype variance	UC Best RS hapmap variance
NCRNA00115	1	-	752765	1	1	A_23_P149050	0	0	NR_024321	80.89	NA	7.641001e-02	0.0638390312775102	4490224	5	0	NR_024321	87.34	NA	rs12565286	1	711153	C.G	0.049	1	C.G	0.0862166666666665	1	0.457	7.395272098208237388	0.476307447978466914	0.0001049179735972405325	-0.129425344252317	0.425654467771324	N.N	0.9225	1	NA	NA	0.46	0.0222788577777778	0.0262432327683616	0.0572889550561797	0.0449448202207191
SAMD11	1	+	850983	1	1	A_24_P402510	2	13	NM_152486	92.10	NA	7.468441e-02	0.0758170403772386	5870332	2	13	NM_152486	86.82	NA	rs9442387	1	1100449	C.T	0.371	1	C.T	0.327008333333334	1	0.378	7.046001441741760019	0.245256186471607796	0.0024514892822762313074	-0.0615794845115185	0.58036952357874	N.N	NA	1	NA	NA	0.38	0.212628995555556	0.10424950819209	NA	0.21484375
NOC2L	1	-	884542	1	1	A_23_P138058	0	18	NM_015658	81.31	NA	6.354726e-02	0.0381672188414034	5900719	1	18	NM_015658	90.73	2	rs3748597	1	878522	T.C	0.076	0	T.C	0.0734416666666665	1	9.034	9.968432299701191823	0.421696728119002717	0.0000000000000000000000	-1.10924812264686	0.252781053828438	N.N	NA	1	NA	NA	1	0.128276555555556	0.000409291242937853	NA	0.0663265306122449
KLHL17	1	+	885829	1	1	A_32_P359110	1	9	NM_198317	93.78	29	1.22593e-01	0.0456231789508054	1980176	0	0	NM_198317	95.21	NA	rs3748597	1	878522	T.C	0.076	0	T.C	0.0734416666666665	1	1.527	6.017788367715020570	-0.123771210298914400	0.0002131801937323984930	-0.276780905507426	0.656251793830632	N.N	NA	1	NA	NA	0.07	0.128276555555556	0.000409291242937853	NA	0.0663265306122449
PLEKHN1	1	+	891739	1	1	A_23_P23616	0	15	NM_032129	89.05	NA	1.300377e-01	0.061287534321351	5270400	0	15	NM_032129	87.62	NA	rs1320565	1	1109721	T.C	0.130	0	T.C	0.116666666666667	0	0.580	6.221856403970267735	0.153843940814718055	0.001103532448320621029	-0.00346236422603706	0.954045223660802	T.C	0.928	1	0.0144373737	0.41563901	0.33	0.273781000000001	0.215819209039548	0.126026655430711	0.0738998724489796
HES4	1	-	925415	1	1	A_23_P149448	0	3	NM_021170	103.05	NA	9.710573e-02	0.0653974900878162	4280725	0	2	NM_001142467	87.66	NA	rs3813199	1	1148140	A.G	0.116	0	A.G	0.108333333333334	0	0.360	9.0532494891496604339	-0.0878301728590236974	0.0273862491427441234748	0.0329855723350329	0.815587848007717	A.G	0.8875	0	0.00512775	0.7102683	0.1	0.204365444444444	0.172598870056497	0.211673689138575	0.0956632653061224
ISG15	1	+	938709	2	1	A_23_P819	4	1	NM_005101	91.78	NA	9.289907e-02	0.0671234542821723	1070528	0	1	NM_005101	91.64	NA	rs11260556	1	1120069	A.G	0.254	1	A.G	0.229991666666667	1	0.515	11.4037827471522508205	-0.1559867762544847880	0.0450779504409224429651	0.129885837535893	0.21914882721901	N.N	NA	1	NA	NA	0.23	0.338207444444445	0.346815914971751	NA	0.170578512396694
AGRN	1	+	945365	1	3	NA	NA	NA	NA	NA	NA	1.55382e-01	0.130520771192556	1340128	0	35	NM_198576	88.56	NA	rs11807848	1	1051029	C.T	0.422	1	C.T	0.416666666666667	0	0.873	7.164229362472473106	-0.076171202423769735	0.0015977276039311760769	-0.063658838281563	0.14982817677594	N.N	0.4135	1	NA	NA	0.36	0.304410257777778	0.548022598870057	0.516269385767791	0.238520408163265
C1orf159	1	-	1041599	1	1	A_23_P160828	0	9	NM_017891	87.18	NA	9.74441e-02	0.0379901671166292	990239	1	9	NM_017891	87.04	27	rs11807848	1	1051029	C.T	0.422	1	C.T	0.416666666666667	0	1.067	7.104393459298641744	-0.050601728588430366	0.0021919939465600002393	-0.0536239833799087	0.0343716725259384	C.T	0.4135	1	-0.0046378175	0.62432508	0.57	0.304410257777778	0.548022598870057	0.516269385767791	0.238520408163265
SDF4	1	-	1157310	1	1	A_23_P201338	1	6	NM_016547	81.24	47	1.249519e-01	0.0332377402846427	2510138	1	6	NM_016176	89.77	26	rs7515488	1	1153667	T.C	0.173	0	T.C	0.175	0	0.645	12.7805780675861306861	-0.0609886051824805597	0.0100898813407162002420	-0.114962535473398	0.0233513491699135	T.C	0.8335	1	-0.0178063804	9.068637e-02	0.31	0.315377888888889	0.299152542372881	0.317483071161049	0.136859504132231
B3GALT6	1	+	1157491	1	1	A_23_P35021	0	0	NM_080605	87.37	NA	5.397184e-02	0.0408195001635541	5260494	2	0	NM_080605	89.54	NA	rs11260549	1	1111657	A.G	0.138	0	A.G	0.141666666666666	0	0.751	10.39804976291975258	-0.08601438746958297	0.0073665315207898096617	-0.154187660345541	0.0282443702194113	A.G	0.8785	1	0.00464866	0.54280601	0.33	0.244069333333332	0.240395480225989	0.224951397003746	0.109375
UBE2J2	1	-	1199097	1	2	NA	NA	NA	NA	NA	NA	1.502315e-01	0.0588770882624602	4150341	1	5	NM_194457	89.96	49	rs4970362	1	1084601	A.G	0.381	0	A.G	0.321525	0	1.118	7.3273561439019934127	0.0311252969020048807	0.0103797504271812002230	0.00587424414321784	0.845252908162806	A.G	0.346	1	0.0319268897	0.0212685727	0.34	0.500698680365295	0.374020183898305	0.473507996254682	0.226961096938776
SCNN1D	1	+	1207351	1	1	A_23_P46412	0	13	NM_001130413	90.23	NA	1.103693e-01	0.0496947667214297	6580241	0	13	NM_002978	88.62	NA	rs1539637	1	1070788	G.C	0.271	1	G.C	0.275558333333334	1	0.458	7.1159631166602812513	-0.1208592957857802241	0.0084816902429853957557	0.181016243770691	0.228635212541558	G.C	0.7455	1	0.0015769479	0.90308984	0.31	0.0847339822222222	0.0959821048022599	0.127696213483146	0.195555555555556
ACAP3	1	-	1233132	1	2	NA	NA	NA	NA	NA	NA	2.044207e-01	0.0635336028180175	2370414	0	21	NM_030649	89.91	NA	rs2488991	1	984254	G.T	0.204	1	G.T	0.177883333333334	1	0.434	6.612300709082358452	0.032013335378906209	0.3154141557261767037090	-0.0616403752254105	0.40854993734832	N.N	NA	1	NA	NA	0.05	0.1378136	0.0487953005649717	NA	0.12874681122449
PUSL1	1	+	1233856	1	1	A_23_P51884	3	7	NM_153339	79.52	NA	8.964677e-02	0.0521926099091682	7320537	0	7	NM_153339	89.55	NA	rs10907174	1	1115416	T.A	0.251	1	T.A	0.224966666666667	1	1.590	10.132397403727454233	-0.087172170783949107	0.0004737429258194758575	-0.044726179203175	0.429548700550777	T.A	0.768	1	-0.008294115	0.618351592	0.56	0.332028675555556	0.327700436158192	0.336407426966292	0.174375
CPSF3L	1	-	1249909	1	2	NA	NA	NA	NA	NA	NA	1.341152e-01	0.160438431854438	3890296	2	16	NM_017871	88.22	NA	rs10907177	1	1011209	G.A	0.169	1	G.A	0.119316666666667	1	0.620	6.843064031444084705	0.041148578101088899	0.0219825060912355318976	-0.0910797427467095	0.148651229117137	G.A	0.8315	1	0.036863237	0.0515002325	0.25	0.269461591111111	0.155726405649718	0.243664737827715	0.0885682397959184
GLTPD1	1	+	1250005	2	1	A_24_P234105	0	2	NM_001029885	96.45	NA	1.766733e-01	0.0880714741252125	1780358	1	2	NM_001029885	88.99	4	rs3766193	1	1007033	C.G	0.485	1	C.G	0.370083333333333	1	0.434	7.240106897946412268	-0.012649872458006348	0.5370566639792011542909	0.0231766658147894	0.594132568406191	N.N	0.5165	1	NA	NA	0.08	0.490090328888889	0.358123327683616	0.359134928838951	0.245243757431629
DVL1	1	-	1274355	2	1	A_23_P201342	1	14	NM_004421	82.98	10	8.103408e-02	0.0306790155125006	2490286	0	14	NM_004421	89.54	NA	rs11260549	1	1111657	A.G	0.138	0	A.G	0.141666666666666	0	1.133	12.9408576363034750756	-0.1170475491538017498	0.0018684163568343237216	0.0245524552789479	0.487671126382515	N.N	0.8785	1	NA	NA	0.38	0.244069333333332	0.240395480225989	0.224951397003746	0.109375
MXRA8	1	-	1283778	1	2	NA	NA	NA	NA	NA	NA	2.585900e-01	0.229625770264073	2070692	3	9	NM_032348	89.10	NA	rs6666280	1	1036027	T.C	0.201	1	T.C	0.129308333333333	1	0.434	7.911037347708753664	-0.008447858052168217	0.7310319201064439109672	-0.0357849982511365	0.34065613137046	T.C	0.868	1	-0.0297783133	0.13499986	NA	0.347309355555554	0.136575155649717	0.222740595505618	0.0622222222222222
MRPL20	1	-	1332556	2	1	A_23_P97473	1	3	NM_017971	79.06	48	8.946325e-02	0.0598074450605786	3370639	2	0	NM_017971	95.80	NA	rs35242196	1	1323461	A.C	0.123	1	A.C	0.101116666666666	1	3.526	13.25712352293164641992	0.17093248789824277978	0.0000000654053060600290	-0.0252414817489126	0.954595640645697	N.N	NA	1	NA	NA	0.67	0.138899408888889	0.00324391073446328	NA	0.0885682397959184
VWA1	1	+	1360765	1	1	A_23_P86089	1	2	NM_022834	89.00	8	8.3673e-02	0.0537697892319788	2370148	1	2	NM_199121	91.86	25	rs3766186	1	1152298	A.C	0.118	0	A.C	0.107558333333334	0	0.401	11.90311821777161505	0.12222717717477623	0.0213557995201449912770	-0.165165569238574	0.0867175318878176	A.C	0.8875	1	-0.0275273184	0.4119905	0.27	0.215624888888889	0.170273528531074	0.211657071161047	0.0956632653061224
ATAD3B	1	+	1397026	1	1	A_23_P74688	0	15	NM_031921	95.08	NA	1.048652e-01	0.0623766697385823	6270196	0	2	NM_031921	88.71	NA	rs2031709	1	1475847	A.C	0.020	0	A.C	0.0333333333333333	0	0.337	6.604097175378813134	-0.247125605677859128	0.0064179084018225474040	-0.0386325433152551	0.624036380965128	N.N	NA	1	NA	NA	0.57	0.0472888888888887	0.0632768361581921	NA	0.0260682397959184
ATAD3A	1	+	1437772	1	1	A_23_P201357	2	15	NM_018188	96.42	NA	7.648337e-02	0.0515216442992025	3610148	1	15	NM_018188	89.14	32	rs1240732	1	1394672	G.A	0.097	1	G.A	0.0595583333333335	1	0.213	8.887176590541338683	-0.142826359074529452	0.0278505607852985725970	-0.112577905031908	0.473061525810283	N.N	NA	1	NA	NA	0.28	0.0871408355555555	0.0334281048022599	NA	0.0507015306122449
SSU72	1	-	1500125	1	1	A_23_P63289	3	4	NM_014188	81.95	NA	8.391045e-02	0.0391728383196262	1300735	2	4	NM_014188	88.24	NA	rs2296716	1	1487687	T.C	0.124	0	T.C	0.1	0	0.981	11.158156163737682931	-0.078858386807276817	0.0021557562412177766475	-0.00224158679144652	0.976700965697664	T.C	0.882	1	0.01233048	0.402865766	0.4	0.240276555555556	0.16271186440678	0.20963431835206	0.0840192043895747
MIB2	1	+	1540657	1	1	A_24_P259328	0	17	NM_080875	95.22	NA	1.052240e-01	0.0606229440479901	3310482	0	17	NM_080875	91.08	NA	rs1059831	1	1640705	G.A	0.030	1	G.A	0.0198083333333333	1	0.073	8.37235108856197385	-0.81657583790868893	0.0032297691161757846601	-0.720979890230084	0.350594261753037	G.A	0.99	1	-0.0176686126	0.90890313	0.7	0.00594185777777778	0.00344166412429379	0.00286671161048689	0.00854637336504158
SLC35E2	1	-	1667291	1	1	A_24_P113815	0	3	NM_182838	87.47	NA	1.020227e-01	0.0520442507023718	3310274	0	5	NM_182838	90.85	NA	rs2296716	1	1487687	T.C	0.124	0	T.C	0.1	0	0.155	7.128331810677311253	0.053556765104983979	0.0693977349833407863855	-0.00470816128142514	0.913340823921024	T.C	0.882	1	-0.014562669	0.593677423	0.08	0.240276555555556	0.16271186440678	0.20963431835206	0.0840192043895747
NADK	1	-	1699769	1	2	NA	NA	NA	NA	NA	NA	2.166692e-01	0.168923291438512	5360215	2	11	NM_023018	88.11	NA	rs16825336	1	1735586	A.G	0.084	0	A.G	0.108333333333334	0	1.316	9.1541096055027271206	-0.1398548645061299944	0.0003080722245065725673	0.0413375620251818	0.655672902986036	A.G	0.8955	1	0.0224073	2.467628e-01	0.54	0.158143222222222	0.206497175141243	0.194692411985018	0.0813137755102041
GNB1	1	-	1812355	2	1	A_24_P71021	0	8	NM_002074	88.32	NA	1.006443e-01	0.0622984099699002	240554	0	11	NM_002074	84.95	NA	rs1107910	1	1682181	C.T	0.417	1	C.T	0.4497	1	0.694	8.072290550623209882	0.053591852281707313	0.0050529029524772894888	0.00554067222524728	0.922065797157157	N.N	NA	1	NA	NA	0.26	0.433868115555556	0.112171938983051	NA	0.248724489795918
CALML6	1	+	1836125	1	1	A_23_P62588	0	5	NM_138705	91.46	NA	1.255200e-01	0.0451082974138793	5420021	0	4	NM_138705	89.30	NA	rs4648732	1	1827738	T.C	0.323	1	T.C	0.347275	1	3.497	5.952877393018643382	0.091195349002675119	0.0000003729901778548594	0.0030783695586729	0.908844201677877	N.N	NA	1	NA	NA	0.62	0.32878816	0.223643370338983	NA	0.207828443877551
TMEM52	1	-	1840600	1	1	A_23_P429624	0	4	NM_178545	92.04	NA	9.966762e-02	0.0542331904087022	6180576	0	4	NM_178545	87.66	NA	rs2803348	1	1843969	A.G	0.475	1	A.G	0.500366666666665	1	2.277	6.427836013914554059	-0.095364954870325591	0.0000265079766066378397	-0.00198407496764919	0.969475795667698	N.N	NA	1	NA	NA	0.59	0.406538782222222	0.282016571751412	NA	0.249920280612245
PRKCZ	1	+	1971768	2	1	A_24_P49214	1	17	NM_002744	88.14	47	8.843349e-02	0.0530241851759786	6860056	0	0	NM_001033581	87.92	NA	rs2503701	1	2110978	C.T	0.382	1	C.T	0.366241666666667	1	6.701	6.7791917585486611841	-0.1770088754865132841	0.0000000000905209240898	-0.0392501753473663	0.0334540184033785	C.T	0.3935	1	0.0233848422	4.433286e-02	0.98	0.280121737777778	0.297108830225989	0.404984202247191	0.24202806122449
SKI	1	+	2149993	3	1	A_24_P362100	3	6	NM_003036	77.99	NA	1.02879e-01	0.0663525203567045	4220408	0	6	NM_003036	88.25	NA	rs16824948	1	2176080	T.C	0.076	1	T.C	0.113966666666666	1	1.871	8.9507841428313348331	0.2476658802568137696	0.0001499809509375449323	0.0908980998825923	0.113494616103099	T.C	0.933	1	0.035978048	0.03351833	0.69	0.0761331022222223	0.0659224700564972	0.110608029962547	0.05859375
RER1	1	+	2313073	1	1	A_24_P79591	2	6	NM_007033	81.29	NA	1.240103e-01	0.0814028659819716	3140703	0	6	NM_007033	87.95	NA	rs6659405	1	2362949	T.G	0.253	0	T.G	0.326141666666666	0	1.424	6.6670848337551351648	0.0812998694789953125	0.0003702795985740525708	0.0454799224169821	0.335019902478705	T.G	0.281	1	0.0237835649	0.0464307103	0.48	0.365511222222222	0.528325698022599	0.401838344569289	0.229591836734694
PEX10	1	-	2333870	1	1	A_23_P501745	2	5	NM_002617	81.09	NA	9.149855e-02	0.0463566048098622	610376	1	3	NM_153818	91.10	39	rs2477703	1	2415852	C.T	0.238	0	C.T	0.233333333333334	0	0.803	7.5412172831023527309	0.0586782760386092977	0.008864278092445943002531	0.0362659188664093	0.0715374268526561	C.T	0.236	1	-0.0069287035	0.556103779	0.27	0.364958222222222	0.354802259887005	0.337135741573034	0.207828443877551
PANK4	1	-	2447895	1	1	A_23_P149690	0	15	NM_018216	82.92	NA	7.652756e-02	0.0402989361647337	2470563	1	18	NM_018216	90.12	24	rs13376356	1	2396747	T.C	0.096	0	T.C	0.158333333333333	0	0.646	7.533363324718291842	-0.069974872603560598	0.0046900837160466224418	0.022864001599001	0.602452827931767	T.C	0.875	1	0.01201061	0.27536238	0.35	0.163476555555555	0.253954802259887	0.203973434456929	0.12874681122449
HES5	1	-	2451544	1	1	A_32_P234184	0	2	NM_001010926	89.50	NA	8.70841e-02	0.0868440391604158	5960040	0	2	NM_001010926	87.89	NA	rs17373634	1	2413982	A.G	0.093	0	A.G	0.0833333333333335	0	0.460	6.449925688656296785	-0.126707454090815852	0.0471040988816324723842	-0.0784827077955849	0.472571149859838	A.G	0.0785	1	0.0053850472	0.7708735212	0.22	0.169600111111111	0.209039548022599	0.14735504494382	0.142892561983471
TNFRSF14	1	-	2486613	1	1	A_23_P126908	0	7	NM_003820	81.63	NA	9.339491e-02	0.0466799777740595	3190551	0	7	NM_003820	87.24	NA	rs7512269	1	2408485	T.C	0.117	1	T.C	0.16395	1	0.945	12.149667171315899239	-0.100603021584881089	0.00326186659693039615604	0.019614226888983	0.727503714169393	T.C	0.868	1	-0.021222218	1.371417e-01	0.39	0.148337302222222	0.205789989830509	0.191874247191011	0.12874681122449
C1orf93	1	+	2508108	1	1	A_32_P84289	1	6	NM_152371	94.97	11	1.010725e-01	0.0680308348777716	6250338	1	6	NM_152371	91.25	29	rs903901	1	2300053	A.G	0.053	0	A.G	0.0333333333333333	0	0.066	6.787390553522095971	0.072410628526700521	0.1758827647179157516177	-0.0422948375066211	0.730217609836318	A.G	0.9515	1	0.018210407	0.81160279	0.12	0.113066777777778	0.063276836158192	0.0878930449438204	0.0738998724489796
ACTRT2	1	+	2927905	1	1	A_23_P148829	3	0	NM_080431	90.36	NA	1.117457e-01	0.0388311860283927	6980184	2	0	NM_080431	86.54	NA	rs2742673	1	3069879	T.G	0.451	1	T.G	0.430708333333334	1	0.707	6.0072267530713814310	0.0347909150322549265	0.010112111567393888834	0.0213656960342366	0.197113010254681	N.N	NA	1	NA	NA	0.21	0.570982408888889	0.545925365819209	NA	0.249282525510204
PRDM16	1	+	2975603	1	1	A_32_P225816	0	16	NM_199454	78.76	NA	1.136712e-01	0.0536770865237487	5390193	0	16	NM_022114	86.08	NA	rs17398063	1	3162562	A.G	0.182	0	A.G	0.225	0	0.831	6.409968111765284249	-0.064884609600384113	0.0081013653887112013763	-0.0358728836809045	0.100163596392699	A.G	0.8025	1	0.045159031	0.3445242	0.28	0.284958222222224	0.319491525423729	0.322477191011236	0.134885204081633
ARHGEF16	1	+	3361006	1	1	A_23_P114670	2	14	NM_014448	89.76	NA	6.942557e-02	0.0769987934217072	3060291	2	14	NM_014448	88.98	NA	rs1538693	1	3284832	G.A	0.267	0	G.A	0.425216666666667	0	1.401	8.482528617210837396	-0.161618027343287257	0.0008441648716406291442	0.165004394441191	0.0698989691135633	G.A	0.705	1	-0.0242270051	0.384460780	0.47	0.328889	0.468787537853107	0.388428269662921	0.206280991735537
TPRG1L	1	+	3531415	1	1	A_23_P339773	0	4	NM_182752	80.74	NA	7.341612e-02	0.0632625284663853	6380360	0	4	NM_182752	88.26	NA	rs7528494	1	3548088	T.C	0.029	0	T.C	0.0166666666666666	0	0.360	9.926467970908072758	-0.255383937691590845	0.0000622186039818117820	0.423789847193165	0.100865747812592	N.N	NA	1	NA	NA	0	0.0633284444444443	0.0666666666666668	NA	NA
WDR8	1	-	3556531	1	1	A_23_P137361	4	9	NM_017818	88.31	NA	1.025382e-01	0.0423439325852221	4260215	0	11	NM_017818	87.89	NA	rs12757620	1	3529884	G.T	0.396	1	G.T	0.439966666666667	1	3.122	7.665317623392374102	0.099081131663710909	0.00000070411160368877290239	0.091338310452986	0.00150460213085259	G.T	0.549	1	0.0317062457	0.000785891	0.74	0.377802262222223	0.499778537853107	0.438817505617978	0.249331153388823
TP73	1	+	3597095	1	1	A_24_P413470	2	11	NM_001126240	100.35	NA	1.147881e-01	0.0435603579159438	5490176	0	10	NM_001126242	92.85	NA	rs12080677	1	3483939	G.A	0.156	1	G.A	0.201291666666667	1	0.568	6.171485709862264635	0.091039187665890434	0.0015589027354405704529	0.0330123036399579	0.112384059469183	G.A	0.1505	1	-0.0027421199	0.78417852	0.37	0.171517657777778	0.201930891242938	0.212602265917603	0.173389668367347
KIAA0495	1	-	3653746	1	1	A_32_P73775	2	3	NM_207306	86.27	NA	9.018183e-02	0.0511370121333546	1300196	1	3	NM_207306	86.17	29	rs2298222	1	3649517	A.G	0.291	1	A.G	0.313941666666667	1	1.535	6.3854250814854429663	0.0646014912740252301	0.0002851939754253685066	0.0283347551013763	0.314837431218089	N.N	0.2845	1	NA	NA	0.56	0.376976733333333	0.389262816666667	0.447462202247192	0.200175382653061
LRRC47	1	-	3702928	1	3	NA	NA	NA	NA	NA	NA	2.003119e-01	0.161310057569329	6980195	3	6	NM_020710	86.21	NA	rs4654493	1	3916794	C.T	0.264	0	C.T	0.283333333333333	0	1.586	9.43140097091990803335	0.06441456893470880185	0.0001783493648437328716	-0.00674324191751977	0.875964904669619	C.T	0.746	1	-0.0149695555	0.19967621	0.58	0.382498777777778	0.487005649717514	0.336907857677903	0.196109693877551
DFFB	1	+	3763704	1	1	A_23_P44546	2	6	NM_004402	81.19	NA	8.81917e-02	0.0562990170679692	1050221	2	6	NM_004402	88.42	NA	rs6675979	1	3967912	A.G	0.490	1	A.G	0.527833333333335	1	1.367	7.777748715846411365	-0.104259293735663908	0.0011821647122705059019	0.0334885133961109	0.605817668547985	A.G	0.474	1	-0.0100342254	0.43148963	0.53	0.378442968888889	0.335561344632768	0.471949576779026	0.249920280612245
C1orf174	1	-	3806717	1	1	A_24_P298877	0	3	NM_207356	81.68	NA	8.485841e-02	0.0347234914033466	3130288	2	3	NM_207356	87.52	NA	rs11807227	1	3799283	A.G	0.122	0	A.G	0.0916916666666665	0	1.515	11.235136974953203293	-0.099817562924133379	0.0002431285071635702893	-0.187981442593321	0.000538349794071646	A.G	0.884	1	0.007506561	0.5936798373	0.36	0.202469333333334	0.152241392937853	0.185731906367041	0.122448979591837
AJAP1	1	+	4614964	2	1	A_32_P185089	0	1	NM_018836	95.13	NA	8.36731e-02	0.0579810716276235	240239	2	5	NM_018836	87.38	NA	rs242048	1	4688746	A.G	0.481	1	A.G	0.453483333333334	1	0.771	7.8315528020418607724	-0.0347224812557295134	0.0058766635199445360627	0.0441226901748556	0.118277252229638	A.G	0.5255	1	-0.0051861283	0.7908354	0.03	0.515168471111111	0.49788321920904	0.492256913857678	0.249375
NPHP4	1	-	5975118	1	1	A_23_P351734	2	29	NM_015102	74.31	NA	1.056432e-01	0.0943319431856115	2650474	1	29	NM_015102	86.90	34	rs806108	1	5973853	G.C	0.364	1	G.C	0.404308333333333	1	24.133	7.767155635093446975	0.662858201465775898	0.0000000000000000000000	0.238637483610619	0.000146532263169149	G.C	0.6035	1	0.164030291	4.735637e-25	1	0.46674668	0.241883528531073	0.477210213483147	0.234375
KCNAB2	1	+	6008966	2	1	A_23_P501232	0	14	NM_172130	95.17	NA	1.011448e-01	0.0480867959191426	2570551	0	15	NM_003636	89.22	NA	rs472651	1	5855104	T.C	0.156	1	T.C	0.175816666666667	1	1.756	6.71955083762159688	0.12842086479730988	0.0000596129112930832150	0.00350812388578411	0.892653902518975	T.C	0.8065	1	-0.0019851321	8.208834e-01	0.54	0.237938831111111	0.21471935480226	0.326003348314607	0.115991709183673
RPL22	1	-	6182266	1	2	NA	NA	NA	NA	NA	NA	1.268138e-01	0.0672722014561817	6980082	2	3	NM_000983	85.62	NA	rs3789482	1	6319959	A.G	0.187	0	A.G	0.133333333333333	0	0.904	12.036099390923892472	-0.071124571469149592	0.0024174390309530391363	0.0213457123868503	0.653158380916689	A.G	0.8165	1	0.037342943	1.785389e-02	0.02	0.322844555555555	0.198870056497175	0.26957538576779	0.12874681122449
RNF207	1	+	6188775	1	1	A_32_P190571	0	17	NM_207396	91.90	NA	1.162985e-01	0.0377148543915843	6650168	0	17	NM_207396	87.19	NA	rs731975	1	6145088	C.A	0.178	0	C.A	0.158333333333333	0	0.384	5.9034102939677746136	-0.0514483496550216593	0.0042914062755650128622	-0.110209996490894	0.139452811385098	C.A	0.838	1	0.0070581613	0.353842661	0.14	0.282469333333334	0.321751412429378	0.239757127340824	0.122448979591837
ICMT	1	-	6218631	2	1	A_24_P128524	1	4	NM_012405	68.39	18	1.795082e-01	0.0974125917509984	1660187	0	4	NM_012405	89.43	NA	rs6680884	1	6190958	A.G	0.071	0	A.G	0.0517083333333335	1	1.053	6.9449403660758619594	-0.1459621178130793839	0.0004729815685524663138	-0.138443874254377	0.256765887668582	N.N	NA	1	NA	NA	0.56	0.130884	0.0577132641242938	NA	0.0260682397959184
GPR153	1	-	6243622	1	1	A_23_P97652	2	5	NM_207370	102.75	NA	3.60532e-01	0.154509265711011	940072	3	5	NM_207370	86.72	NA	rs12070308	1	6189898	T.C	0.038	0	T.C	0.0535666666666665	1	0.181	13.9161750510607795661	0.2084518665841068041	0.0362549810471726186023	-0.0949808846760724	0.0772600022623608	N.N	NA	1	NA	NA	0.14	0.0698471111111107	0.0574253378531073	NA	0.0260682397959184
ACOT7	1	-	6376413	1	1	A_24_P205589	0	6	NM_181866	86.19	NA	1.219952e-01	0.0703913934831226	2360520	0	8	NM_181864	84.73	NA	rs3789512	1	6252602	C.T	0.169	0	C.T	0.183333333333333	0	0.904	7.733574212844560591	-0.079489984558130306	0.0101986770750412958364	-0.186278098862339	0.0190309632443643	C.T	0.839	1	-0.006203442	0.67211726	0.42	0.285906222222222	0.337853107344633	0.264424895131086	0.163185586734694
ESPN	1	+	6407434	1	1	A_23_P12405	0	12	NM_031475	85.84	NA	9.8637e-02	0.0981735741073375	6560373	1	12	NM_031475	87.40	3	rs3789512	1	6252602	C.T	0.169	0	C.T	0.183333333333333	0	0.501	8.265322103596995262	-0.079305231183445971	0.0192330347571809667784	-0.0647324574682524	0.406146075271892	C.T	0.839	1	-0.018992949	0.4272632181	0.22	0.285906222222222	0.337853107344633	0.264424895131086	0.163185586734694
TNFRSF25	1	-	6448842	1	1	A_23_P126844	0	9	NM_148965	90.44	NA	7.943308e-02	0.079660845763491	620040	0	8	NM_148966	87.73	NA	rs3138156	1	6446017	C.T	0.089	0	C.T	0.0583333333333335	0	0.461	9.095792181638211460	0.133569216233994675	0.0252917170600936991320	-0.0437991310701622	0.661916836253396	C.T	0.084	1	0.0541988923	2.382369e-01	0.28	0.155061777777777	0.104802259887006	0.139882224719102	0.0813137755102041
PLEKHG5	1	-	6480071	1	1	A_23_P149626	0	20	NM_001042664	89.20	NA	8.46921e-02	0.0610342125658027	150278	0	0	NM_020631	88.60	NA	rs12137794	1	6628531	T.C	0.082	0	T.C	0.0916666666666665	0	0.557	6.847285778033687542	-0.084550249784856965	0.0095941862542903155742	-0.0366457960401653	0.228299251126076	T.C	0.9195	1	-0.0219291	2.983084e-02	0.28	0.164069333333334	0.15225988700565	0.14938943071161	0.0738998724489796
NOL9	1	-	6537245	1	1	A_23_P126727	0	11	NM_024654	82.95	NA	8.203221e-02	0.0437450890810833	990039	2	11	NM_024654	89.98	NA	rs12028517	1	6584319	A.C	0.293	0	A.C	0.283333333333333	0	0.283	7.3448492434693877229	0.0368612986370357096	0.0313988307771086994080	-0.0298327129343349	0.537487700830613	A.C	0.648	0	0.0063140813	0.4363115178	0.16	0.402489000000001	0.385310734463277	0.448035475655429	0.226961096938776
TAS1R1	1	+	6538020	1	1	A_23_P160890	0	3	NM_177539	88.58	NA	1.138686e-01	0.0690554390640616	6350008	0	5	NM_138697	87.90	NA	rs277665	1	6737345	T.C	0.433	0	T.C	0.408333333333333	0	0.827	8.454239614901313260	-0.041235786348978301	0.0198129569861471566128	-0.0052910847658038	0.740263698786136	T.C	0.575	1	-0.0046911721	0.37981752	0.12	0.426666777777778	0.559039548022599	0.494403786516853	0.249920280612245
ZBTB48	1	+	6562649	1	1	A_23_P149509	1	9	NM_005341	94.39	23	7.379733e-02	0.0543454158271621	1850148	2	10	NM_005341	89.33	NA	rs811400	1	6809236	G.A	0.304	0	G.A	0.266666666666666	0	0.517	7.646878773687847186	0.046359432135320150	0.02167311009293326762304	0.067312218864171	0.254551001914244	G.A	0.6685	0	-0.0051595988	0.511870705	0.16	0.371476555555554	0.388700564971751	0.455661415730338	0.207828443877551
KLHL21	1	-	6585516	2	1	A_23_P341223	4	3	NM_014851	81.78	NA	7.173585e-02	0.0448179249826298	6650470	2	3	NM_014851	86.84	NA	rs1475635	1	6754822	G.A	0.158	1	G.A	0.188225	1	1.060	10.6018051450876757968	0.1378469307256318666	0.0032246166010354571085	-0.0196549245102347	0.871471382835121	G.A	0.8575	0	0.002593552	0.916743135	0.4	0.244827888888889	0.255134760169492	0.226088561797754	0.0738998724489796
PHF13	1	+	6596342	1	1	A_32_P58425	1	3	NM_153812	85.51	6	5.042425e-02	0.0504854725416483	7150730	0	3	NM_153812	87.80	NA	rs11809957	1	6507007	A.C	0.145	1	A.C	0.0643416666666665	1	0.354	9.47034464539508924	-0.11596695129090541	0.019765928598394655324455016	-0.197344292519228	0.464999723091501	A.C	0.9005	1	0.001328983	0.9633041669	0.31	0.188905853333333	0.0242652031073446	0.173817486891386	0.0524691358024692
DNAJC11	1	-	6684553	1	1	A_24_P413735	0	12	NM_018198	90.74	NA	1.106884e-01	0.075537055710044	3290136	0	13	NM_018198	87.74	NA	rs156985	1	6664868	T.C	0.210	1	T.C	0.220991666666667	1	1.667	6.2636633111495791937	-0.0662644146808264306	0.0005122800188246401376	-0.0760555479379539	0.113300374810516	T.C	0.7735	1	-0.004303049	0.693457508	0.59	0.346142684444445	0.406840694632768	0.345187254681647	0.15234375
CAMTA1	1	+	6767970	1	1	A_24_P220921	0	22	NM_015215	82.81	NA	1.187476e-01	0.0415606375534685	3870291	1	22	NM_015215	88.12	37	rs17441830	1	6844165	G.A	0.104	0	G.A	0.116666666666667	0	0.333	6.2568654711797693224	0.0520690562374973298	0.0474838914223072450227	0.0308283561779241	0.522492974284458	G.A	0.852	1	-0.0188667957	9.239096e-02	0.3	0.183032111111111	0.181920903954802	0.245828404494381	0.109375
VAMP3	1	+	7753915	1	2	NA	NA	NA	NA	NA	NA	1.436646e-01	0.050863689019492	6020327	0	4	NM_004781	88.68	NA	rs228703	1	7866851	G.A	0.378	0	G.A	0.266666666666666	0	2.352	7.5951426230671552631	0.0626580415640239780	0.0000256403301746033208	-0.00450607611080647	0.872274163354791	G.A	0.5685	1	-0.0035196551	0.6182060	0.37	0.469135999999998	0.490395480225988	0.523279599250938	0.229591836734694
PER3	1	+	7767349	1	2	NA	NA	NA	NA	NA	NA	1.88534e-01	0.0933713554720231	4850091	0	20	NM_016831	87.09	NA	rs228644	1	7788670	A.G	0.368	1	A.G	0.385683333333333	1	0.788	7.64731000770657232124	-0.10179049748766465233	0.0057528187249937801084	-0.0476605387249159	0.456939471954975	A.G	0.395	0	-0.0304857287	0.192790743	0.17	0.4385792	0.436360948022599	0.442883378277153	0.240353954081633
PARK7	1	+	7944300	1	1	A_23_P74740	0	6	NM_007262	83.06	NA	9.66521e-02	0.0293124377221125	3840390	2	6	NM_001123377	88.28	NA	rs228654	1	7819815	A.G	0.096	0	A.G	0.063	0	1.398	14.02825190595064520	-0.09731731565473495	0.0004219231995175043437	0.0405236303662138	0.295273353619036	A.G	0.91	1	0.014239736	0.298706747	0.53	0.172365444444444	0.107814237288136	0.177194775280899	0.0490487514863258
ERRFI1	1	-	8008980	1	3	NA	NA	NA	NA	NA	NA	3.435634e-01	0.307299995491933	2940068	2	3	NM_018948	84.60	NA	rs421490	1	8197871	G.A	0.156	0	G.A	0.166691666666666	0	1.188	10.39355745055419433	-0.16889004448499903	0.0009955215823831409239	-0.127838506891	0.411742853275279	G.A	0.88	0	-0.0072201375	0.89010244	0.29	0.258765444444445	0.259853257344632	0.204716104868914	0.115991709183673
RERE	1	-	8800286	1	1	A_24_P342591	0	23	NM_012102	80.45	NA	9.629038e-02	0.0490655835613233	1820767	0	22	NM_001042681	88.60	NA	rs1763839	1	8395923	A.G	0.349	1	A.G	0.299141666666666	1	1.859	7.0189227706755623615	0.0607145628846458285	0.0001201159188455314109	0.00655055294407133	0.910477416440581	A.G	0.3395	1	1.631978e-02	0.20360804	0.71	0.463924333333333	0.311832918361582	0.419332352059925	0.220165289256198
ENO1	1	-	8861367	1	1	A_32_P229365	2	11	NM_001428	91.47	NA	9.622502e-02	0.0916436041982166	2680653	3	11	NM_001428	84.98	NA	rs770041	1	9052532	A.G	0.333	0	A.G	0.336908333333333	0	0.797	8.0065007259340976731	-0.0715078482764543166	0.0106953497230244387595	-0.0640265470464501	0.056368174929499	A.G	0.6695	1	0.011874662	0.5188186401	0.3	0.426666777777779	0.537842491242938	0.419933089887639	0.224170918367347
SLC2A5	1	-	9052474	1	1	A_23_P160159	2	11	NM_003039	86.34	NA	9.83634e-02	0.0599998118129778	1340025	0	13	NR_024180	89.47	NA	rs769902	1	9003553	C.T	0.293	0	C.T	0.333333333333333	0	0.708	6.152980716682198370	-0.073503882406705440	0.0048800523967966746852	0.0039470747710174	0.90427683365445	C.T	0.6685	1	-0.043654019	0.34757941	0.45	0.429155666666668	0.497175141242938	0.385714138576779	0.226961096938776
H6PD	1	+	9217449	2	1	A_24_P626850	0	4	NM_004285	77.26	NA	1.033320e-01	0.103162851812774	2570180	0	4	NM_004285	88.15	NA	rs2097520	1	9254560	G.C	0.171	1	G.C	0.1243	1	9.968	9.23896642699632942	-0.66135545815958907	0.0000000000000000000000	-0.564678375518783	0.00509552619222677	N.N	NA	1	NA	NA	0.96	0.190655404444444	0.0868493288135593	NA	0.126200274348422
SPSB1	1	+	9275527	1	2	NA	NA	NA	NA	NA	NA	2.630403e-01	0.185853850201462	4070253	0	2	NM_025106	89.21	NA	rs12061999	1	9076216	C.T	0.184	1	C.T	0.1453	1	0.647	8.977407364154736058	-0.123453628955198652	0.0059238498276938944542	0.318935821513704	0.0380931561048318	C.T	0.861	1	0.09815823	0.0140143548	0.52	0.297647675555556	0.141983905084746	0.222899880149812	0.138888888888889
SLC25A33	1	+	9522114	1	1	A_23_P36226	0	6	NM_032315	84.76	NA	6.990524e-02	0.0610081486538013	3460343	0	6	NM_032315	78.46	NA	rs10779725	1	9432369	C.T	0.222	0	C.T	0.233333333333334	0	0.306	11.48534961008952848	0.10697781126900316	0.0229532203658111555455	0.0185644508319962	0.376913242517975	C.T	0.839	1	-0.0235984659	0.45445193	0.19	0.371358222222223	0.388700564971751	0.263251779026218	0.168367346938776
PIK3CD	1	+	9634376	2	1	A_24_P71244	0	23	NM_005026	79.22	NA	9.0317e-02	0.0606034372679881	7510427	0	23	NM_005026	89.10	NA	rs10864435	1	9705353	T.C	0.097	1	T.C	0.133691666666666	1	1.374	7.2379650121670744412	0.1140645398319745651	0.0002195381248160099830	-0.0275485921983538	0.628944085122672	T.C	0.903	1	-0.020640781	0.533703916	0.06	0.153865124444445	0.178400375988701	0.154588936329588	0.102598852040816
CLSTN1	1	-	9807137	1	1	A_24_P191067	1	18	NM_001009566	77.93	32	1.216933e-01	0.0648110345791423	6760600	0	15	NM_014944	89.65	NA	rs6541017	1	9694151	G.A	0.158	0	G.A	0.125	0	0.869	9.3187371303085591	-0.1056820437004525	0.0004333748292937311675	0.0191102575282611	0.529018002708728	G.A	0.868	1	-0.0073266515	0.71154785	0.17	0.260424888888889	0.224576271186441	0.252482910112359	0.115991709183673
CTNNBIP1	1	-	9892903	1	1	A_23_P23584	1	4	NM_001012329	86.08	53	5.608588e-02	0.0577245072564801	4150278	0	5	NM_020248	88.16	NA	rs1220404	1	9840770	C.T	0.191	0	C.T	0.15	0	2.042	10.9217118158887220858	0.1218504703830684127	0.00003305863143632237211	0.0794514218563319	0.177696543837636	C.T	0.7885	1	0.0512767683	0.009033760	0.8	0.307239555555555	0.28135593220339	0.319019295880148	0.21484375
LZIC	1	-	9925413	1	1	A_23_P784	0	5	NM_032368	84.90	NA	7.229913e-02	0.0342645802199486	4060008	0	6	NM_032368	84.32	NA	rs6541080	1	10158626	A.G	0.387	0	A.G	0.366666666666666	0	0.330	10.451899810582302663	0.037928082075450432	0.0323375344204244186130	0.0482556679850687	0.126756285252538	A.G	0.5775	1	0.02048488	0.11032469	0.11	0.49179998190045	0.470056497175141	0.449827876404494	0.238520408163265
NMNAT1	1	+	9926072	2	1	A_24_P139742	0	4	NM_022787	83.54	NA	1.198452e-01	0.0591496693158451	2120452	1	4	NM_022787	89.25	11	rs7516611	1	9935601	C.A	0.060	0	C.A	0.0916666666666665	0	0.412	7.505079041228448489	-0.117688339065191008	0.0141770531260618781744	0.0657443186352528	0.0848673427532273	C.A	0.9365	0	-0.01424356	0.496532899	0.01	0.1056	0.186158192090396	0.111125254681648	0.0674380165289256
RBP7	1	+	9979841	1	1	A_24_P165423	1	3	NM_052960	85.87	14	9.33324e-02	0.0818723901789385	4810131	1	3	NM_052960	88.46	49	rs5017476	1	9821020	G.A	0.233	0	G.A	0.186991666666667	0	0.309	8.494672596257197839	0.093386080741376151	0.0300439439971089718162	0.147875954538866	0.0628466246296857	G.A	0.8395	1	-0.0372109028	0.15549532	0.18	0.404078374429224	0.299519203107345	0.259662258426966	0.182955994897959
UBE4B	1	+	10015602	1	1	A_23_P201279	0	27	NM_001105562	77.98	NA	6.488438e-02	0.0403156610171353	6900020	0	26	NM_006048	85.67	NA	rs1220404	1	9840770	C.T	0.191	0	C.T	0.15	0	0.523	9.090505567238770013	0.049989996513148942	0.0150139408369602822546	0.0424881750512781	0.392849604424687	C.T	0.7885	1	-0.0045544275	0.763876041	0.43	0.307239555555555	0.28135593220339	0.319019295880148	0.21484375
KIF1B	1	+	10193350	2	2	NA	NA	NA	NA	NA	NA	1.534181e-01	0.0779792944935221	5960563	0	17	NM_183416	85.90	NA	rs12122107	1	10174036	T.C	0.277	1	T.C	0.224325	1	1.742	8.5177842770062142108	0.1069945079058415016	0.00005994828822908359489	0.0510363693914882	0.0861079620725855	T.C	0.6635	1	0.0095661109	0.47061231	0.47	0.364623337777778	0.335334163559322	0.413138827715355	0.21
PGD	1	+	10381671	1	1	A_23_P126623	0	10	NM_002631	84.38	NA	6.581526e-02	0.0687408685281026	650019	0	12	NM_002631	89.77	NA	rs6682868	1	10377360	C.T	0.495	1	C.T	0.33595	1	7.526	9.057447258373523269	0.244220757137062927	0.0000000000017053025658	0.0191460561380509	0.865284125542189	C.T	0.463	1	0.023651052	0.205998411	0.95	0.541753426666666	0.262589515254237	0.488895617977529	0.243542729591837
APITD1	1	+	10412745	1	1	A_23_P138023	0	1	NM_199295	83.96	NA	7.146073e-02	0.0472050913765195	2650372	1	1	NM_199294	89.22	15	rs544289	1	10421823	G.A	0.089	0	G.A	0.0916666666666665	0	1.951	7.878725615294508877	0.121458471370063353	0.0001674863619278710303	-0.0570704531839302	0.387660967055647	N.N	0.908	1	NA	NA	0.42	0.172839555555555	0.15225988700565	0.186491453183521	0.0507015306122449
CORT	1	+	10432557	2	1	A_24_P246926	1	1	NM_001302	86.97	24	7.867032e-02	0.0543608052273389	4180270	0	0	NM_001302	90.00	NA	rs1308520	1	10433269	A.G	0.067	1	A.G	0.0911166666666665	1	1.706	7.8525577503138608293	-0.2049875616530595079	0.0000102146657257051743	-0.0410672756107058	0.442535998694982	A.G	0.923	1	-0.026340245	0.04432344	0.36	0.118736484444445	0.0691866564971751	0.159923861423221	0.0475
DFFA	1	-	10455200	1	1	A_24_P222758	3	5	NM_004401	84.87	NA	7.888098e-02	0.0358471571781175	3520192	0	5	NM_004401	82.78	NA	rs6540940	1	10574047	C.T	0.113	0	C.T	0.1	0	1.057	8.34043315675131502	0.06108706485019624	0.0042209552938867744842	0.103388923664866	0.103992515157645	C.T	0.871	1	0.005452204	5.699461e-01	0.22	0.219733444444445	0.196610169491525	0.228447943820225	0.0813137755102041
PEX14	1	+	10457589	1	1	A_23_P160787	0	8	NM_004565	76.77	NA	7.904611e-02	0.0371821281684701	5960630	0	8	NM_004565	92.30	NA	rs684016	1	10459677	C.A	0.431	1	C.A	0.482666666666667	1	3.672	12.571963537898399821	-0.112984944903677734	0.0000002629009263621640	-0.233948737252576	1.28041053435383e-05	N.N	NA	1	NA	NA	0.77	0.522379084444444	0.318919988700565	NA	0.24202806122449
CASZ1	1	-	10779294	1	1	A_23_P201295	2	15	NM_001079843	94.08	NA	1.492957e-01	0.0436788082856601	7330019	2	15	NM_017766	86.89	NA	rs672270	1	10830429	C.A	0.248	1	C.A	0.258425	1	1.328	6.143484591580278042	-0.070109592809585883	0.00111733147117121234	-0.0500253889225093	0.521270006404431	C.A	0.8255	1	-0.038013185	0.0993894470	0.31	0.328210493333333	0.341536841525424	0.282495400749064	0.140864158163265
TARDBP	1	+	10995265	1	1	A_23_P403955	0	5	NM_007375	79.47	NA	7.515268e-02	0.0437007651339713	4900592	0	5	NM_007375	87.15	NA	rs1883965	1	11244743	A.G	0.327	1	A.G	0.29305	1	2.571	8.842893796811187812	-0.095870730106015101	0.0000013936605420816761	-0.0331458080541101	0.35028817819859	N.N	NA	1	NA	NA	0.65	0.364750208888889	0.268787311864407	NA	0.21484375
MASP2	1	-	11029872	1	2	NA	NA	NA	NA	NA	NA	2.859910e-01	0.0735991652948847	7650484	0	4	NM_139208	89.83	NA	rs12142905	1	11241570	C.T	0.056	0	C.T	0.0333333333333333	0	1.810	10.956816666097905610	0.173005181742740793	0.0001091717084427124007	0.3634039791825	0.14852205668409	N.N	NA	1	NA	NA	0.61	0.107654333333333	0.063276836158192	NA	NA
SRM	1	-	11042678	1	1	A_23_P74269	0	5	NM_003132	89.48	NA	9.65781e-02	0.0662311546184634	6510725	0	7	NM_003132	88.57	NA	rs2387422	1	10903585	C.T	0.433	0	C.T	0.35	0	0.697	8.605899683842247683	0.072102580192473328	0.0019812534301388851077	-0.0452691048551813	0.271217625279529	C.T	0.596	1	-0.0055031958	0.4652214984	0.59	0.555893161434978	0.484745762711864	0.497819513108612	0.232063137755102
EXOSC10	1	-	11082525	1	1	A_23_P62868	0	24	NM_001001998	85.48	NA	5.020347e-02	0.0271285283057524	5130142	1	18	NM_001001998	89.73	37	rs11121696	1	11160650	C.T	0.265	1	C.T	0.230608333333333	1	0.901	9.980711140008011739	0.043200719879617419	0.0035750756012171702736	-0.173750701383955	0.0389196804401794	N.N	NA	1	NA	NA	0.14	0.327886377777778	0.0900540370056498	NA	0.182955994897959
UBIAD1	1	+	11255841	1	1	A_23_P103476	0	1	NM_013319	83.64	NA	4.432194e-02	0.053082723526989	4060368	0	1	NM_013319	86.14	NA	rs17419268	1	11395910	C.T	0.071	0	C.T	0.0333333333333333	0	0.075	9.14797404399137725761	-0.06808915390221105535	0.1004698753840402858373	-0.214845017356257	0.0731875845680167	C.T	0.933	1	0.026377101	0.41448800	0.2	0.139772888888889	0.0632768361581921	0.130390509363297	0.0813137755102041
FBXO2	1	-	11637326	1	1	A_23_P45999	2	5	NM_012168	87.40	NA	6.764971e-02	0.0811998292874664	1300711	2	5	NM_012168	87.89	NA	rs2272983	1	11636955	T.G	0.211	1	T.G	0.239108333333334	1	1.410	9.937081571478801223	0.212181492385196790	0.0014405723439794293483	0.123071384158954	0.169567650503874	T.G	0.8035	1	0.0285533041	0.012500159	0.46	0.30892156	0.313633596327684	0.301678157303371	0.154930555555556
FBXO44	1	+	11637500	1	1	A_23_P200637	0	5	NM_033182	87.33	NA	1.190459e-01	0.0664933202339498	5960541	0	1	NM_001014765	86.86	NA	rs12139487	1	11639887	C.T	0.173	0	C.T	0.13135	0	0.545	6.484900207053980736	-0.078156059889396640	0.0120152629006373690146	0.0575583195409536	0.00835060500387085	C.T	0.786	1	-0.0278377402	0.017366557	0.24	0.297600111111111	0.193897738983051	0.329423389513108	0.157844387755102
FBXO6	1	+	11646736	1	1	A_23_P97064	1	5	NM_018438	88.92	28	7.793775e-02	0.0503969607478724	1190452	1	5	NM_018438	84.92	0	rs11585441	1	11424018	C.T	0.047	0	C.T	0.0583333333333335	0	0.529	7.190092890309634832	0.116170208356094457	0.0097945174826916669985621	-0.0685623460838783	0.498957687999529	C.T	0.9435	1	-0.0307301669	1.986457e-01	0.25	0.0846223333333329	0.104802259887006	0.106142310861423	0.0507015306122449
MAD2L2	1	-	11674265	1	1	A_23_P23206	2	7	NM_001127325	92.72	NA	7.129986e-02	0.0536432457433975	3310022	1	8	NM_006341	90.23	34	rs2233006	1	11664383	A.T	0.304	1	A.T	0.368208333333334	1	3.665	8.461019699399413341	-0.139575516225042356	0.0000001251333634488816	-0.0415976627063419	0.419433057263971	A.T	0.3265	1	-0.030480857	0.0605485290	0.76	0.386929391111111	0.453963162429379	0.375187801498127	0.238263888888889
AGTRAP	1	+	11718728	1	1	A_23_P158596	0	4	NM_001040196	90.43	NA	1.129230e-01	0.0522251319343666	6900593	1	5	NM_001040196	89.39	43	rs11121817	1	11723674	A.G	0.315	1	A.G	0.385916666666667	1	1.172	6.5490041181079314825	-0.0771900364724273508	0.0004773500033325995249	-0.0060829110626894	0.891902127612564	A.G	0.688	1	-0.0064160388	0.42746735	0.45	0.439365457777778	0.490466988700565	0.426460599250936	0.1659
MTHFR	1	-	11788747	3	1	A_23_P404045	3	7	NM_005957	84.77	NA	8.266217e-02	0.0497633577299738	4890450	0	11	NM_005957	90.02	NA	rs1801131	1	11777063	G.T	0.293	0	G.T	0.321308333333333	1	5.516	6.550464404219372483	0.145717564325942406	0.0000000022608510619193	0.169872227550326	0.0320890845715146	G.T	0.7085	1	0.0092107025	2.864325e-01	0.85	0.429155666666668	0.274212613276836	0.405949595505618	0.232063137755102
CLCN6	1	+	11788793	1	1	A_24_P302374	0	22	NM_001286	80.21	NA	6.295303e-02	0.0483166021512619	5290601	0	22	NM_001286	89.37	NA	rs17037425	1	11792970	A.G	0.119	1	A.G	0.111691666666666	1	1.656	9.785788351897776849	0.157927520488501311	0.0001727473811783397650	-0.0441459831248993	0.256543727378419	A.G	0.8575	1	0.068738245	2.004169e-04	0.59	0.174236977777778	0.0944221048022598	0.23040647940075	0.134885204081633
NPPB	1	-	11841579	1	1	A_23_P62752	1	2	NM_002521	90.00	58	1.223631e-01	0.0640600536854576	6380403	0	2	NM_002521	89.49	NA	rs12095517	1	11719773	T.C	0.384	0	T.C	0.416666666666667	0	0.429	6.854854007785828429	0.047773506726364920	0.0541524749869166655003	0.0318019908497041	0.0286638747474581	T.C	0.367	1	8.910149e-03	0.714445745	0.28	0.453254333333333	0.548022598870056	0.45472520599251	0.236527423469388
KIAA2013	1	-	11909067	1	2	NA	NA	NA	NA	NA	NA	1.124384e-01	0.065979707256884	130253	0	2	NM_138346	91.41	NA	rs7529001	1	11706705	G.A	0.394	1	G.A	0.395316666666667	1	0.660	9.794515402952015393	0.061550676375629242	0.0044555153822889437265	-0.0634142137245843	0.0772122909639841	N.N	NA	1	NA	NA	0.34	0.393289768888889	0.366894744632768	NA	0.240353954081633
PLOD1	1	+	11917332	1	1	A_23_P137532	0	18	NM_000302	91.63	NA	8.33293e-02	0.0632132065023929	5560523	1	18	NM_000302	86.74	16	rs1201113	1	12067021	A.G	0.156	1	A.G	0.196291666666667	1	0.642	8.987916544654789064	0.100566572167322912	0.0143406330780364577038	-0.150862348866258	0.081255797518829	N.N	NA	1	NA	NA	0.31	0.189968324444444	0.266753975988701	NA	0.115991709183673
MFN2	1	+	11962824	1	1	A_23_P126135	4	18	NM_014874	85.71	NA	8.255388e-02	0.0260391041714868	6960465	0	17	NM_001127660	92.97	NA	rs6677313	1	11732432	G.C	0.322	1	G.C	0.384375	1	0.942	12.7996081018247398475	0.0567952808006026780	0.0034979363824896303470	0.0242637033883326	0.551972522922347	N.N	NA	1	NA	NA	0.29	0.433945928888889	0.493787716101695	NA	0.196109693877551
MIIP	1	+	12002098	1	1	A_23_P114649	5	6	NM_021933	93.48	NA	8.843289e-02	0.0472586655988284	4850692	1	9	NM_021933	93.97	10	rs2295283	1	12005513	A.G	0.300	0	A.G	0.208333333333334	0	3.204	7.2161211400327580634	-0.0863442807931687484	0.0000039962807791837918	-0.0155990131711192	0.685491034244656	A.G	0.313	1	-0.0161240778	1.700231e-01	0.79	0.444444444444443	0.314971751412429	0.427601187265918	0.207828443877551
TNFRSF8	1	+	12046020	1	1	A_23_P500614	2	4	NM_152942	83.89	NA	8.717219e-02	0.0529388255847882	4050612	0	14	NM_001243	89.86	NA	rs6671723	1	11890665	G.C	0.372	1	G.C	0.3562	1	0.453	6.6772842134544161397	-0.0494916728802352740	0.0408029306925747903279	0.0260351184645643	0.15916780906307	G.C	0.657	1	-0.0011681132	0.8554845007	0.16	0.42979812	0.390880786440678	0.435494655430712	0.235434007134364
TNFRSF1B	1	+	12149646	1	1	A_24_P54174	0	9	NM_001066	82.09	NA	9.960202e-02	0.0745068779630231	1230632	0	9	NM_001066	91.07	NA	rs6675934	1	11974992	G.A	0.151	0	G.A	0.116666666666667	0	0.549	6.729330142544601046	0.092979169141138837	0.0133404861931838425448	-0.0504978445822066	0.637750874939363	G.A	0.8055	1	-0.006619107	6.275889e-01	0.23	0.255328444444443	0.215819209039548	0.29713043071161	0.122448979591837
VPS13D	1	+	12212699	1	1	A_32_P20582	0	68	NM_018156	80.05	NA	1.248760e-01	0.057700753043408	5860402	0	69	NM_015378	89.01	NA	rs1148476	1	12109384	T.C	0.258	0	T.C	0.225	0	0.989	8.7697936348133929130	0.0542560701122142275	0.0104330685288700486524	-0.039376644582636	0.333415108236849	T.C	0.7435	1	0.0275496088	0.026367932	0.25	0.383091555555555	0.387288135593221	0.405139595505619	0.204081632653061
DHRS3	1	-	12600407	1	1	A_32_P75141	0	0	NM_004753	85.93	NA	1.04973e-01	0.0570178558992978	3840170	0	5	NM_004753	88.95	NA	rs12136952	1	12584008	C.G	0.358	1	C.G	0.33905	1	1.593	10.093290198342984354	0.137607411472369767	0.0003119580029240509589	0.142927869226837	0.0191989637015224	C.G	0.675	1	-0.0259331888	1.642995e-02	0.58	0.319654915555555	0.273849684745763	0.338721786516854	0.203055555555556
C1orf158	1	+	12728749	1	1	A_23_P74668	2	3	NM_152290	84.95	NA	2.029472e-01	0.128972541213975	6180739	0	3	NM_152290	89.66	NA	rs7546762	1	12485825	T.C	0.034	1	T.C	0.0339666666666667	1	0.434	8.054326601154661702	0.101680898239011691	0.7300586220675810977809	-0.238175130478672	0.295324254865249	T.C	0.968	1	0.0159490745	0.524263085	NA	0.00381315111111111	0.00353250395480226	0.0305402921348314	0.0344387755102041
HNRNPCL1	1	-	12831165	1	1	A_24_P767422	10	1	NM_001013631	82.13	NA	1.505362e-01	0.0714074282576777	7200487	0	1	NM_001013631	75.89	NA	rs10864583	1	12743021	G.A	0.231	1	G.A	0.282783333333333	1	1.141	8.63023283693193299	-0.07919682326340952	0.0041778922228337123101	0.0190871445606662	0.460980264534904	N.N	0.777	1	NA	NA	0.44	0.320232017777778	0.234841605649718	0.351685580524344	0.205678670360111
PDPN	1	+	13784553	1	1	A_23_P430068	3	5	NM_001006625	76.75	NA	1.530006e-01	0.0788206965283955	6510482	0	5	NM_006474	89.81	NA	rs6429793	1	13901080	A.G	0.369	1	A.G	0.356016666666667	1	1.489	5.99124166112564716	0.13075330316279621	0.0001959928079648953769	0.00583283077173115	0.902953073820647	A.G	0.6145	1	0.043315747	0.12912998	0.49	0.385628653333334	0.363780270056497	0.518546273408241	0.224930555555556
PRDM2	1	+	13948462	2	1	A_23_P201079	1	7	NM_001135610	83.75	5	9.55265e-02	0.0491616803729776	1030382	0	8	NM_012231	85.92	NA	rs2014788	1	13999040	C.T	0.484	1	C.T	0.487475	1	1.427	7.384371379467661534	0.061376202128721760	0.0016163187390794142573	0.0142143959022625	0.558101640220238	C.T	0.4605	1	0.0048637532	0.40376485	0.64	0.45179252	0.313255472033898	0.49181793258427	0.248724489795918
KIAA1026	1	+	15123211	2	1	A_32_P139505	0	7	NM_001017999	72.25	NA	1.779357e-01	0.0732216574334469	460484	0	0	NM_015209	93.78	NA	rs16851241	1	15273745	A.C	0.141	1	A.C	0.1699	1	0.920	6.875443764674134428	0.125382607903592902	0.0022665060367366152150	0.0379130399464145	0.209771438880037	N.N	NA	1	NA	NA	0.42	0.161630662222222	0.2340004	NA	0.0956632653061224
TMEM51	1	+	15351614	1	1	A_23_P12044	4	2	NM_018022	81.84	NA	6.174068e-02	0.0747485420086633	3360246	0	3	NM_001136216	83.01	NA	rs549	1	15419412	A.G	0.507	0	A.G	NA	0	3.442	9.2885863421338488166	-0.104830486260851	0.000009463276051224767116	0.00428360356523947	0.945706041063214	A.G	0.455	1	-0.035339020	0.049103236	0.74	0.495268727272727	NA	0.493792883895132	0.25
EFHD2	1	+	15608977	1	1	A_24_P251053	1	0	NM_024329	90.03	52	6.767692e-02	0.048345245830626	1230167	0	3	NM_024329	90.42	NA	rs10803369	1	15423112	C.A	0.473	0	C.A	0.416666666666667	0	0.487	8.642291021010205299	-0.066271058409374445	0.0287911402311449293734	-0.048057363308246	0.27421710080123	C.A	0.466	1	-0.004569580	0.6700538470	0.17	0.453618607305935	0.548022598870056	0.482349067415732	0.24202806122449
CTRC	1	+	15637524	1	1	A_23_P34852	2	2	NM_007272	89.87	NA	9.751165e-02	0.076376457355688	2370128	0	7	NM_007272	89.76	NA	rs11809847	1	15510591	A.G	0.363	1	A.G	0.33465	1	0.868	6.497076808391581082	-0.053460498597913346	0.0049836270307173080596	-0.0598355993233808	0.0477442594963731	A.G	0.369	1	9.279903e-05	0.989513624	0.26	0.446964164444444	0.435823942372881	0.499672089887642	0.242305324715297
CASP9	1	-	15723377	1	2	NA	NA	NA	NA	NA	NA	1.450036e-01	0.0582452793499194	5420253	0	8	NM_001229	87.85	NA	rs4233533	1	15701774	A.G	0.331	1	A.G	0.310975	1	4.333	9.15300637158000363058	0.13302683326095016136	0.0000187906224766720698	0.0788824445277171	0.162654817613557	A.G	0.6725	0	0.035888718	0.011659262	0.89	0.346608991111111	0.299327980508475	0.428088670411984	0.163185586734694
DNAJC16	1	+	15725938	2	1	A_24_P290961	1	14	NM_015291	80.33	28	9.299335e-02	0.0475408232685661	6100703	0	14	NM_015291	85.93	NA	rs10927765	1	15482591	C.T	0.253	1	C.T	0.177683333333333	1	0.875	6.38045472922981993236	0.04625878065699479819	0.00489927393150768608621	0.0235503399744471	0.402282953092774	N.N	NA	1	NA	NA	0.07	0.398565306666667	0.3292556259887	NA	0.180224279102884
AGMAT	1	-	15784192	2	1	A_24_P936171	1	6	NM_024758	79.24	32	2.082647e-01	0.0902796483237262	5820189	0	6	NM_024758	82.44	NA	rs6669156	1	15777793	A.T	0.255	1	A.T	0.201616666666666	1	1.312	10.607541514518153747	-0.176747158567647389	0.0004738914938511306642	-0.160950025838043	0.110516269886786	A.T	0.2415	1	-0.0305459557	0.006559954	0.42	0.34902096	0.141147775141243	0.391633853932584	0.195555555555556
RSC1A1	1	+	15858950	1	1	A_23_P395534	0	0	NM_006511	88.73	NA	7.541099e-02	0.045182500593273	2230243	0	0	NM_006511	86.58	NA	rs4661670	1	16084806	T.G	0.074	1	T.G	0.122066666666667	1	0.696	7.903457265438704304	0.205646516062384266	0.0006153019699630668526	0.0280233888925207	0.676240407479809	T.G	0.903	1	-0.064432538	1.997551e-01	0.2	0.0795574355555555	0.200193168361582	0.16342706741573	0.0813137755102041
FBLIM1	1	+	15963580	1	1	A_23_P337934	1	8	NM_017556	81.15	58	1.116601e-01	0.088559741892318	940543	0	0	NM_017556	101.00	NA	rs34108989	1	15954714	C.T	0.307	1	C.T	0.345408333333333	1	2.299	7.448948588920423219	0.181541999152447425	0.00000507324519682939012	0.0348887019853325	0.283166941100249	N.N	NA	1	NA	NA	0.67	0.256797177777778	0.251124796327684	NA	0.218112244897959
SPEN	1	+	16046945	1	1	A_24_P170660	2	10	NM_015001	81.67	NA	1.050813e-01	0.0619623091295575	1500615	0	14	NM_015001	87.92	NA	rs2902164	1	15988334	T.C	0.363	1	T.C	0.373741666666667	1	1.414	7.947494722914968612	-0.064451108594917345	0.0006692354764554764301	-0.0957447810770212	0.0179091892112181	N.N	NA	1	NA	NA	0.02	0.366754302222222	0.343579745480226	NA	0.238520408163265
ZBTB17	1	-	16175214	1	1	A_23_P654	0	15	NM_003443	93.43	NA	9.66452e-02	0.0447111230196545	5910309	0	15	NM_003443	86.85	NA	rs11590986	1	16265980	A.T	0.228	1	A.T	0.228925	1	0.311	8.478474402772066654	0.048502911516962573	0.0211535218212182130060	0.00975125312394917	0.81905681948272	A.T	0.7825	1	-0.0009723104	0.89749412	0.17	0.351578493333333	0.261707994067797	0.313312670411984	0.180982476299914
HSPB7	1	-	16217872	1	1	A_23_P103703	4	2	NM_014424	83.01	NA	1.022153e-01	0.049021211704282	2710520	1	2	NM_014424	87.61	13	rs221035	1	16399116	G.A	0.247	1	G.A	0.262941666666667	1	0.648	5.820153516112635650	0.057478141027902122	0.0067388163875441442485	-0.0200756481875019	0.438502826354899	G.A	0.7485	1	-0.036716193	0.1152792318	0.42	0.404504128888889	0.321735596327684	0.362231838951312	0.168367346938776
FAM131C	1	-	16272714	1	1	A_24_P169073	7	6	NM_182623	89.70	NA	2.501394e-01	0.103260339929703	6900070	3	6	NM_182623	86.90	NA	rs9442193	1	16239926	A.G	0.474	1	A.G	0.37095	1	0.305	11.346519197752822805	-0.086921847945592226	0.0254584858698909677344	-0.011837342764523	0.577224820750367	A.G	0.591	1	-0.0082976041	0.392456897	0.24	0.494538191111111	0.420220566101695	0.488890490636704	0.243055555555556
EPHA2	1	-	16355151	1	1	A_23_P149281	0	16	NM_004431	91.45	NA	1.316560e-01	0.108624525524768	2060192	0	16	NM_004431	89.79	NA	rs1497406	1	16377907	A.G	0.459	1	A.G	0.440441666666667	1	5.821	6.362145001537229838	0.294294760929698862	0.0000000001991593556738	0.691473076107627	3.85444046986614e-07	A.G	0.573	1	0.081395382	6.758183e-03	0.88	0.437246608888889	0.362214375988701	0.543353861423221	0.246480896294168
ARHGEF19	1	-	16411691	1	1	A_23_P332326	0	15	NM_153213	86.02	NA	9.098162e-02	0.0878097993758924	5270072	2	15	NM_153213	85.52	NA	rs221045	1	16402636	C.T	0.247	0	C.T	0.275	0	29.334	6.9972826098830012143	0.6139424060754622436	0.0000000000000000000000	0.528110990965665	3.49740246743301e-13	C.T	0.7475	1	0.0338338835	3.700573e-07	1	0.418844555555555	0.421186440677966	0.369207217228465	0.168367346938776
C1orf89	1	-	16436246	1	1	A_23_P126499	0	1	NM_030907	86.57	NA	1.306749e-01	0.0446431033930721	5870056	0	4	NM_030907	93.01	NA	rs12138156	1	16249146	G.A	0.116	1	G.A	0.108275	1	0.394	6.4604282467448674865	0.0685574688402457860	0.0255795279710853140642	-0.000764419060892224	0.991965999897396	G.A	0.865	1	-0.0333248555	0.079165366	0.16	0.186611991111111	0.103567811016949	0.214721902621722	0.10103108648815
FBXO42	1	-	16551535	1	1	A_24_P333494	0	9	NM_018994	80.49	NA	6.871847e-02	0.0439541527451019	290477	2	9	NM_018994	86.39	NA	rs4291495	1	16496665	T.C	0.362	1	T.C	0.488641666666666	1	0.315	9.6548174304143223878	-0.0397548905324025884	0.022485037426072329580506	0.0216932211778956	0.423502531264958	N.N	NA	1	NA	NA	0.17	0.461031293333333	0.291546511581921	NA	0.243305785123967
C1orf144	1	+	16566169	1	1	A_23_P115105	0	3	NM_001114600	82.68	NA	9.375024e-02	0.0390653405509552	2070739	0	2	NM_015609	89.19	NA	rs6660924	1	16602287	G.A	0.542	0	G.A	0.491666666666666	0	0.977	10.188590056277117668	0.061517361038361189	0.0039917642863023239386	0.0574325260768831	0.0416969971350006	G.A	0.5245	1	0.013292063	0.1975843239	0.06	0.524055357142858	0.559039548022598	0.548198584269665	0.249669421487603
NECAP2	1	+	16639753	1	1	A_23_P97296	0	7	NM_001145278	79.62	NA	7.79134e-02	0.0328068622098511	540470	0	7	NM_018090	90.06	NA	rs7522506	1	16598892	C.T	0.116	0	C.T	0.116666666666667	0	1.017	10.796602435437455014	-0.063444485153183933	0.0068779730876986633348	-0.0837808042149162	0.0620319243624263	C.T	0.8935	1	-0.017399368	0.338675343	0.38	0.204365444444445	0.249717514124293	0.190380235955057	0.0663265306122449
CROCC	1	+	17121031	2	1	A_32_P149546	1	9	NM_014675	85.46	37	1.379782e-01	0.0389677845059649	2970440	1	36	NM_014675	90.94	48	rs2454156	1	17356690	T.A	0.245	1	T.A	0.202733333333333	1	0.843	6.025201748647254441	0.054094583876272015	0.0062708120258454513873	-0.0301189822633699	0.190715384578987	T.A	0.803	1	0.0052907771	0.726677451	0.26	0.328595342222222	0.332031575141243	0.297291958801498	0.16
MFAP2	1	-	17180668	1	1	A_23_P1029	1	6	NM_001135248	87.35	7	1.120287e-01	0.0578462322430141	3370017	0	0	NM_002403	100.94	NA	rs4920608	1	17191874	C.T	0.412	1	C.T	0.304566666666667	1	1.927	6.497707348944239847	-0.066553138305366508	0.0002233965183484620809	-0.0304395658056182	0.166333015981844	C.T	0.621	1	0.0009969698	0.91871561	0.6	0.503018026666667	0.298459609039548	0.477275479400749	0.221221301020408
ATP13A2	1	-	17211010	1	1	A_24_P131222	2	26	NM_022089	88.13	NA	9.203778e-02	0.0468038358275644	2100746	2	26	NM_001141974	90.87	NA	rs4920588	1	17176379	C.T	0.216	1	C.T	0.1712	1	1.421	6.791724742431717310	-0.084458376581087513	0.0007286652502749291216	-0.0874575454075377	0.0613069274923146	N.N	NA	1	NA	NA	0.5	0.275894862222222	0.269580854237288	NA	0.163185586734694
SDHB	1	-	17253252	1	1	A_23_P149649	0	4	NM_003000	83.09	NA	7.068567e-02	0.0409050408774406	630400	1	6	NM_003000	89.28	31	rs6691985	1	17162498	T.C	0.313	0	T.C	0.266666666666666	0	0.615	12.627777940479610663	0.067189095145771219	0.0096827725160970601337	0.00344139725818794	0.904271922512283	T.C	0.691	1	0.0271993904	0.13920311	0.21	0.429511222222222	0.388700564971751	0.437110029962546	0.173389668367347
PADI2	1	-	17318535	1	1	A_24_P205604	0	15	NM_007365	89.11	NA	1.084783e-01	0.0395242218040049	6110133	0	15	NM_007365	89.43	NA	rs737428	1	17301772	A.G	0.409	1	A.G	0.333016666666667	1	1.386	6.4662079970608017376	-0.0556796084153331830	0.0005659621988862717501	-0.0936635088976097	0.0235693082758876	A.G	0.5715	1	-0.019786402	0.29347350	0.5	0.384501857777778	0.111661049717514	0.378037850187266	0.229930555555556
PADI4	1	+	17507276	1	1	A_23_P369502	3	2	NM_012387	81.95	NA	1.147049e-01	0.0317693747414314	5310653	0	15	NM_012387	85.95	NA	rs3003426	1	17460749	A.G	0.325	1	A.G	0.306575	1	0.984	6.013456711474636229	0.050461149175086296	0.00074239441119039462	0.108026384953546	0.464595428229564	A.G	0.292	1	0.0226659924	0.347059722	0.44	0.360737373333333	0.224588841525424	0.435921621722846	0.173389668367347
RCC2	1	-	17637644	1	1	A_23_P74950	0	12	NM_018715	84.58	NA	5.491358e-02	0.0506984285615896	510450	0	11	NM_001136204	92.35	NA	rs4920609	1	17666792	C.A	0.371	1	C.A	0.328275	1	2.376	10.0188332140589455577	-0.0882933436170507541	0.0000113255979949933305	0.0585308041739771	0.324028047611596	N.N	NA	1	NA	NA	0.63	0.408038791111111	0.288607370338983	NA	0.229591836734694
ARHGEF10L	1	+	17779634	1	2	NA	NA	NA	NA	NA	NA	1.814986e-01	0.0906516966357633	2680639	0	28	NM_018125	86.33	NA	rs2526839	1	17589899	C.A	0.300	0	C.A	0.266666666666666	0	0.339	13.096334832309455720	0.059533664039747074	0.0251362121081257772204	0.0651475755652256	0.180802107870774	C.A	0.732	1	-0.0021464184	8.448550e-01	0.2	0.435555555555554	0.422598870056496	0.383565662921347	0.168367346938776
ACTL8	1	+	17954394	1	1	A_32_P176018	0	2	NM_030812	84.24	NA	1.722425e-01	0.0676831376751353	1110162	1	2	NM_030812	87.44	48	rs12751077	1	17706673	C.N	0.999	1	C.N	0.999	1	0.434	NA	NA	NA	NA	NA	N.N	NA	1	NA	NA	NA	0	2.45683375142985e-30	NA	NA
IGSF21	1	+	18306826	1	1	A_32_P78101	1	9	NM_032880	79.88	43	1.370874e-01	0.0895195512725941	3360202	1	9	NM_032880	90.43	1	rs9662795	1	18352599	G.A	0.149	0	G.A	0.116666666666667	0	1.705	8.747716666593474244	0.257038049865909779	0.0002053852974657210950	0.058989435675703	0.390765316742161	G.A	0.882	1	-0.0348617956	0.37255777	0.59	0.244661777777778	0.215819209039548	0.195365779026217	0.0885682397959184
KLHDC7A	1	+	18680010	1	1	A_23_P422131	1	0	NM_152375	89.32	24	9.425034e-02	0.0308252410458715	3830768	0	0	NM_152375	86.96	NA	rs223201	1	18494573	T.C	0.164	0	T.C	0.191666666666667	0	1.699	5.993294054518536029	-0.069757795141638837	0.000293118018091398369	-0.00617945773958768	0.796422259148129	T.C	0.172	1	-0.0079361721	0.43947249	0.23	0.274054333333333	0.274293785310735	0.307456558052434	0.178252551020408
PAX7	1	+	18830086	2	1	A_23_P126225	1	7	NM_013945	88.20	48	1.199028e-01	0.0360244124620044	5690653	1	7	NM_002584	87.77	22	rs12564880	1	18969976	T.C	0.250	1	T.C	0.331825	1	2.288	6.2050514258203213203	0.0795812107366017374	0.0000504789152451223799	-0.00820710275827677	0.777194928621296	T.C	0.718	1	-0.002146569	0.76486490	0.74	0.298366417777778	0.408482638135593	0.403384176029961	0.215301806997309
ALDH4A1	1	-	19089972	2	1	A_32_P192970	0	4	NM_003748	92.49	NA	1.041800e-01	0.0772484126931566	5260433	2	14	NM_003748	87.03	NA	rs4911985	1	19088027	G.A	0.223	1	G.A	0.236033333333334	1	1.543	7.4434284083574349111	-0.1550075950733595942	0.0002049714331986418614	-0.0523253554081001	0.466002757779052	N.N	NA	1	NA	NA	0.55	0.225128373333334	0.264754368361582	NA	0.1875
UBR4	1	-	19409333	1	1	A_23_P86164	0	105	NM_020765	90.50	NA	8.39103e-02	0.040588098650583	3190593	0	104	NM_020765	87.96	NA	rs12133034	1	19494857	G.A	0.116	0	G.A	0.0916666666666665	0	0.197	10.292013871654692281	-0.088821817313039772	0.0337614610964047656694	-0.201378754138322	0.0678935416991393	G.A	0.9155	0	-0.0446354074	0.17603464	0.12	0.177698777777778	0.186158192090396	0.162605943820226	0.05859375
KIAA0090	1	-	19450633	2	1	A_23_P435610	5	22	NM_015047	83.37	NA	7.10927e-02	0.0412635136869386	4230437	1	22	NM_015047	86.16	24	rs12740975	1	19310510	A.G	0.282	0	A.G	0.391666666666666	0	3.043	8.099564151248545230	-0.089378883475308368	0.0000027454176114716233	-0.0340754182672522	0.252083712723875	A.G	0.6815	0	-0.0070428379	0.480568022	0.79	0.432513777777776	0.545480225988701	0.388615441947567	0.207828443877551
MRTO4	1	+	19450661	1	1	A_23_P35099	3	7	NM_016183	86.75	NA	8.320289e-02	0.0592153615087495	3870253	0	7	NM_016183	87.41	NA	rs710879	1	19436624	T.C	0.183	1	T.C	0.1137	1	2.739	9.320601731376152443	-0.109500234984869549	0.0000163670142756533465	0.134402752338782	0.199201129043269	T.C	0.8635	1	0.047679043	0.031856938	0.74	0.276384586666667	0.0878101762711864	0.235825490636703	0.085439658241367
AKR7L	1	-	19473155	1	1	A_23_P320304	0	6	NM_201252	84.92	NA	7.205844e-02	0.0388254147554512	6760162	2	4	NM_001145289	83.82	NA	rs2227295	1	19510896	A.G	0.293	0	A.G	0.225	0	3.164	10.990186945159585719	-0.098140353880365100	0.0000055238527831846795	-0.148304754194519	0.352965814850608	N.N	0.743	1	NA	NA	0.72	0.358044555555557	0.285593220338983	0.398768513108615	0.1875
AKR7A3	1	-	19487867	1	1	A_23_P103968	0	5	NM_012067	89.34	NA	8.14079e-02	0.0821117695145931	5690524	0	5	NM_012067	86.05	NA	rs12122673	1	19479620	T.A	0.116	1	T.A	0.123691666666667	1	3.044	10.799554725586999027	-0.362977769700038977	0.0000009002447198813712	-0.0798914511980749	0.677653321500704	T.A	0.89	1	-0.022265363	5.968270e-01	0.9	0.114028186666667	0.121035257344633	0.183566397003746	0.0704538925596093
AKR7A2	1	-	19511227	1	1	A_23_P115356	1	6	NM_003689	79.98	24	6.520474e-02	0.0393797352888724	1050544	1	6	NM_003689	87.70	4	rs2227295	1	19510896	A.G	0.293	0	A.G	0.225	0	2.334	11.933968024834564758	-0.100353099655442479	0.0000291772659206657147	-0.124803173414789	0.00574875582014414	A.G	0.743	1	-0.013230722	0.262198504	0.44	0.358044555555557	0.285593220338983	0.398768513108615	0.1875
C1orf151	1	+	19796053	1	1	A_24_P186994	0	3	NM_001032363	80.13	NA	7.330865e-02	0.0360259818514049	6380358	2	3	NM_001032363	89.45	NA	rs10917494	1	19756282	G.T	0.359	1	G.T	0.354291666666667	1	1.828	13.1590229848193374096	-0.0663733469089130140	0.0000438868545513670938	-0.00133539610652595	0.956608473017042	G.T	0.591	1	0.013240071	0.4438278445	0.68	0.485984737777778	0.36073556920904	0.499407621722847	0.232222222222222
NBL1	1	+	19843394	1	1	A_23_P51958	2	3	NM_182744	91.77	NA	1.379047e-01	0.087301078848842	1010634	1	3	NM_005380	88.83	48	rs16860415	1	20071414	T.G	0.044	1	T.G	0.0494249999999999	1	0.597	6.521612900377462552	-0.236092818191982134	0.0012031283739897258300	-0.0478876983571027	0.473347893250422	T.G	0.9605	1	-0.0167249733	1.016387e-01	0.54	0.0384707511111111	0.0529704008474576	0.0722559475655427	0.0490487514863258
TMCO4	1	-	19998997	1	1	A_23_P158277	0	15	NM_181719	86.92	NA	6.103718e-02	0.0413437687090382	2350450	0	15	NM_181719	89.59	NA	rs7513083	1	20010708	T.C	0.031	0	T.C	0.00833333333333335	0	2.071	8.3050263100094880997	-0.3042952396568657791	0.0000000006692579823664	-0.792463884155765	0.0394117391442708	T.C	0.9925	1	-0.00235384	0.95855460	0.49	0.0672395555555561	0.0166666666666667	0.0222473632958802	0.0088488520408163
RNF186	1	-	20014358	1	1	A_23_P126248	3	0	NM_019062	83.77	NA	1.292780e-01	0.0753410847884723	7570259	0	0	NM_019062	87.31	NA	rs12140071	1	19983023	C.T	0.087	0	C.T	0.0333333333333333	0	0.762	6.252055414093593555	0.156164121703856573	0.0062135430595771090623	0.0560168875211164	0.500919833455862	C.T	0.9315	1	-0.0112527557	3.125769e-01	0.33	0.152177888888888	0.063276836158192	0.139650397003745	0.0885682397959184
PLA2G2A	1	-	20179519	1	1	A_23_P321949	0	2	NM_000300	83.25	NA	1.144318e-01	0.18274040882241	2490673	0	5	NM_000300	88.23	NA	rs2307246	1	20177444	A.G	0.231	1	A.G	0.232158333333333	1	9.531	11.15900727068975939	1.15363064932362325	0.0000000000000237587727	2.62459754786032	0.000301668511430348	A.G	0.779	1	0.2062314878	0.0006393809	1	0.33355388	0.126428186158192	0.342872258426965	0.170578512396694
PLA2G5	1	+	20269287	1	1	A_23_P103465	0	4	NM_000929	88.47	NA	8.284474e-02	0.0959917935805049	4760246	0	4	NM_000929	86.69	NA	rs12408798	1	20240981	C.T	0.309	1	C.T	0.257533333333334	1	3.095	7.87027760063025461	0.22058539481200523	0.0000188096197772935625	0.141865903513369	0.0210443282626824	C.T	0.722	1	0.033190413	0.1290793851	0.78	0.337279204444444	0.222141080225989	0.432860161048688	0.184922948771345
PLA2G2D	1	-	20318595	1	1	A_24_P111271	0	3	NM_012400	87.99	NA	1.113577e-01	0.036043055841435	4210598	1	3	NM_012400	89.60	37	rs1093661	1	20215090	G.T	0.327	0	G.T	0.366666666666666	0	0.808	6.4811790408486285031	-0.0403491445054473333	0.0041086496676570050113	0.00432881303277735	0.8200554555435	N.N	NA	1	NA	NA	0.29	0.448711222222223	0.503954802259887	NA	0.229591836734694
UBXN10	1	+	20385164	1	2	NA	NA	NA	NA	NA	NA	3.480267e-01	0.168953220290391	830307	0	1	NM_152376	83.34	NA	rs2157511	1	20469036	C.A	0.100	0	C.A	0.0583333333333335	0	0.424	6.737811976842229100	0.126914196226535742	0.0288770968509657333101	0.0449440632628602	0.459682727651509	C.A	0.9235	1	0.0495524159	0.35259221	0.28	0.177777777777777	0.104802259887006	0.151864606741574	0.0956632653061224
CAMK2N1	1	-	20685315	1	2	NA	NA	NA	NA	NA	NA	2.794950e-01	0.0643200319350217	2710187	1	1	NM_018584	85.05	44	rs97922	1	20676652	T.G	0.316	0	T.G	0.3	0	2.746	11.339678586209583244	0.123439816622291365	0.0000206006277156944861	0.14597570183317	0.146974814200433	T.G	0.699	1	0.03708391	1.162537e-03	0.59	0.446143222222223	0.413559322033898	0.409789303370786	0.221221301020408
FAM43B	1	+	20751518	2	1	A_32_P125338	2	0	NM_207334	80.12	NA	9.954288e-02	0.0764299904854842	4220433	0	0	NM_207334	89.75	NA	rs7536273	1	20608637	G.C	0.302	1	G.C	0.285191666666667	1	1.659	7.2430984842576719984	-0.1056727056554907646	0.0002061677480216239644	0.0157723730748568	0.735901149927974	G.C	0.7215	1	0.0067602894	0.40165179	0.16	0.427038875555555	0.300225121751412	0.42318697378277	0.21
CDA	1	+	20788030	1	1	A_23_P34597	1	3	NM_001785	87.09	35	8.982193e-02	0.0750397282024371	6060390	1	3	NM_001785	88.95	48	rs1152986	1	20691522	C.T	0.402	0	C.T	0.408333333333333	0	1.235	8.4411321897620599231	-0.1140531823385422666	0.0007010348148177580896	-0.0454066608369506	0.524848748927607	C.T	0.3765	1	-0.015034838	3.795362e-01	0.47	0.450647111111111	0.559039548022599	0.463184322097377	0.238520408163265
PINK1	1	+	20832534	1	1	A_23_P23194	6	7	NM_032409	85.43	NA	5.801441e-02	0.0480473588697356	4880022	1	7	NM_032409	88.75	21	rs677214	1	20756403	C.T	0.220	0	C.T	0.191666666666667	0	1.519	11.026314467405748942	-0.124377963914461057	0.0003127180934281437175	-0.0535296480759628	0.441840597254814	C.T	0.8475	1	0.008735855	6.799225e-01	0.38	0.353066666666667	0.375988700564972	0.246942082397003	0.1875
DDOST	1	-	20860624	1	1	A_23_P149099	4	10	NM_005216	89.95	NA	9.68599e-02	0.0478684169925609	3460152	2	10	NM_005216	87.79	NA	rs650264	1	20784417	T.C	0.122	0	T.C	0.116666666666667	0	1.010	10.8327187043475632322	-0.1503062846902723515	0.0004741110863120123753	-0.00831815550608167	0.897754601814152	T.C	0.91	0	-0.0155940131	0.552528963	0.3	0.229136000000001	0.215819209039548	0.184909363295881	0.0813137755102041
KIF17	1	-	20916904	1	1	A_23_P400515	0	14	NM_020816	88.94	NA	9.082481e-02	0.0433965295959	5490437	0	14	NM_001122819	89.22	NA	rs537643	1	20784742	A.T	0.130	1	A.T	0.104475	1	0.653	6.809354513056564251	0.098915529088683063	0.0007215051534608107886	0.018428290923708	0.591117267783319	A.T	0.892	1	-0.0022676064	0.91222258	0.39	0.21076556	0.10166021779661	0.212977850187265	0.0715665873959572
HP1BP3	1	-	20985768	2	1	A_23_P137630	0	7	NM_016287	83.31	NA	9.25116e-02	0.0509865560345439	150291	0	12	NM_016287	86.89	NA	rs2320590	1	21027782	C.T	0.475	0	C.T	0.475	0	1.274	7.263198621669592292	0.048299562731375888	0.0009673571513721945792	0.0681974048737595	0.0413142312441347	C.T	0.483	1	0.0283500372	0.008817960	0.39	0.492954545454546	0.421186440677966	0.489286902621722	0.243542729591837
EIF4G3	1	-	21375927	2	1	A_23_P126241	0	33	NM_003760	86.71	NA	6.794606e-02	0.0434894298454203	4730309	0	33	NM_003760	91.50	NA	rs169884	1	21513152	T.C	0.090	1	T.C	0.107566666666667	1	1.102	9.932005639357923243	0.131247790133454029	0.0004036624120709042529	-0.00355190425492573	0.948879885992054	T.C	0.9255	1	0.012735544	0.606113125	0.29	0.132144164444444	0.191765846327684	0.14093725093633	0.109375
ECE1	1	-	21478770	1	2	NA	NA	NA	NA	NA	NA	1.627103e-01	0.0955142048005165	5420280	0	17	NM_001113349	88.57	NA	rs212534	1	21463341	A.G	0.477	0	A.G	0.483333333333334	0	0.898	7.6029141651109544142	-0.064981562876454	0.0048411660102076758960	-0.000558452967833021	0.991605542757773	A.G	0.455	1	-3.693629e-04	0.96011451	0.3	0.470661363636365	0.405649717514124	0.478838861423222	0.249282525510204
NBPF3	1	+	21639217	3	1	A_32_P88635	2	14	NM_032264	85.92	NA	1.462032e-01	0.133381164279911	670242	0	14	NM_032264	86.14	NA	rs17420195	1	21666648	T.C	0.240	1	T.C	0.196825	1	1.549	8.0254013044817558153	0.1456345976062241865	0.0007719906561010070334	0.0938031448051884	0.0117430635833838	T.C	0.79	1	0.0115744784	0.536231283	0.21	0.337778555555556	0.247417926271187	0.339194355805244	0.207828443877551
ALPL	1	+	21708444	1	2	NA	NA	NA	NA	NA	NA	2.125043e-01	0.115271330507601	6980164	0	11	NM_001127501	89.05	NA	rs213058	1	21501514	A.G	0.336	0	A.G	0.358333333333334	0	0.995	6.428655963080821323	-0.066733034432469016	0.0060184676312124985031	-0.0142263979136507	0.839448326891274	A.G	0.3895	1	0.0004735106	0.94331267	0.33	0.416276555555557	0.511581920903954	0.493573970037454	0.240353954081633
RAP1GAP	1	-	21868443	1	2	NA	NA	NA	NA	NA	NA	2.581229e-01	0.140047684873149	4250035	0	24	NM_002885	91.38	NA	rs9426775	1	21841353	A.G	0.234	1	A.G	0.257425	1	1.288	6.361234383383740365	-0.091568208745016519	0.0069711690518485802670	-0.068916186359303	0.295063131748337	A.G	0.7805	1	-0.0720087223	0.069197395	0.45	0.346869395555556	0.34191535	0.313246647940076	0.195555555555556
USP48	1	-	21982275	3	1	A_24_P128402	0	26	NM_032236	81.89	NA	7.877876e-02	0.0541547584626856	3370246	0	10	NM_001032730	81.74	NA	rs829396	1	21876380	C.T	0.242	0	C.T	0.291666666666667	0	9.631	9.3324976967866852817	0.1653423307094563643	0.0000000000000000000000	0.0519762807426214	0.034087787658422	C.T	0.7435	1	0.0223045842	0.3201978	0.99	0.418647111111111	0.518361581920904	0.414296378277154	0.163185586734694
HSPG2	1	-	22136337	1	1	A_23_P23191	2	90	NM_005529	92.85	NA	1.280191e-01	0.0523877127360844	6840687	0	90	NM_005529	91.87	NA	rs11582542	1	22328175	C.T	0.157	1	C.T	0.107325	1	1.494	5.85251826280364629	0.11349778271069028	0.0001304284386991483302	-0.040279102127049	0.394383752947214	C.T	0.796	1	-0.0224065242	0.2622349440	0.38	0.196092111111111	0.100781011016949	0.259251411985019	0.115991709183673
CDC42	1	+	22251706	1	2	NA	NA	NA	NA	NA	NA	8.41854e-02	0.0659144192086415	1030035	0	0	NM_001039802	96.42	NA	rs2268177	1	22287997	T.A	0.177	1	T.A	0.260833333333333	1	6.449	8.1042467329650023089	0.3429470712813420530	0.0000000000000008881784	0.22022907505878	0.00168726257242226	T.A	0.8475	1	0.0477214496	0.103889615	0.99	0.103183346666667	0.220782225988701	0.270674606741572	0.168367346938776
WNT4	1	-	22342106	1	2	NA	NA	NA	NA	NA	NA	1.795437e-01	0.115454374492494	4540131	0	4	NM_030761	89.49	NA	rs2143101	1	22451023	A.G	0.242	0	A.G	0.275	0	2.860	6.299981995738939133	0.332066245203790134	0.000000911902732880776	0.0655947050546556	0.344845373065697	A.G	0.762	1	-0.008613573	0.1924681097	0.62	0.347536	0.38728813559322	0.361767011235954	0.182955994897959
ZBTB40	1	+	22650930	1	1	A_23_P387523	0	18	NM_001083621	81.61	NA	8.572111e-02	0.0527496981894417	6380687	1	17	NM_014870	88.03	31	rs10493014	1	22660298	A.G	0.364	0	A.G	0.4	0	0.735	8.875640792121600953	0.071416943462094776	0.0077870005492228786328	0.0377365833860541	0.542696060090107	A.G	0.6255	1	0.0249423922	0.13059889	0.26	0.482054333333335	0.467796610169491	0.487592760299626	0.240353954081633
C1QA	1	+	22835704	1	2	NA	NA	NA	NA	NA	NA	2.950800e-01	0.24460089520787	4390370	1	2	NM_015991	90.99	45	rs606002	1	22788340	C.T	0.404	0	C.T	0.308333333333334	0	1.251	8.484985169661674931	-0.082402717542742726	0.0014942967816500285494	0.0899431533848766	0.16457505082715	C.T	0.3385	1	0.019396888	0.320220238	0.38	0.487482183856504	0.443785310734463	0.497437580524346	0.21484375
C1QC	1	+	22842704	1	1	A_23_P125977	2	2	NM_001114101	92.35	NA	1.352359e-01	0.101657913229905	2750537	1	2	NM_172369	90.37	16	rs12033074	1	22839196	G.C	0.331	1	G.C	0.332266666666666	1	2.017	7.01422140543942074	0.15400590961964986	0.0001127719001912108610	0.0141481786854633	0.878769408006557	G.C	0.306	1	0.040127245	0.034295819	0.62	0.384955497777777	0.353691541242938	0.411863108614232	0.2275
C1QB	1	+	22852268	1	2	NA	NA	NA	NA	NA	NA	3.115771e-01	0.296651524413301	430682	0	2	NM_000491	89.57	NA	rs606002	1	22788340	C.T	0.404	0	C.T	0.308333333333334	0	1.314	8.8409411536320288150	-0.0808569855064232151	0.0017864539359555564602	0.167257457677083	0.080088657202758	C.T	0.3385	1	0.007836838	0.5615343365	0.43	0.487482183856504	0.443785310734463	0.497437580524346	0.21484375
EPHB2	1	+	22909917	1	1	A_23_P200067	0	15	NM_004442	86.08	NA	1.069683e-01	0.0531218224842578	460020	0	15	NM_017449	88.50	NA	rs2582022	1	22959831	C.T	0.289	0	C.T	0.3	0	0.622	6.10534539139298715327	0.04413433157074996005	0.0107895983184023158685	-0.010474653555061	0.630826524581482	C.T	0.7365	1	0.0038767704	0.49837074	0.19	0.457284	0.447457627118644	0.387553029962547	0.178252551020408
LUZP1	1	-	23367938	1	1	A_23_P407142	2	4	NM_033631	83.32	NA	1.405451e-01	0.060898913102375	2370328	0	3	NM_001142546	90.80	NA	rs1787646	1	23614739	C.N	0.978	0	T.C	0.00833333333333335	0	0.121	6.769402645807020669	-0.136415130080049102	0.1005661722505770683256	-0.169540210673166	0.400549216568291	N.N	NA	1	NA	NA	NA	0.0426499999999999	0.0166666666666667	NA	NA
HNRNPR	1	-	23543440	2	1	A_23_P45726	3	10	NM_005826	75.48	NA	1.894133e-01	0.0703021137493681	150066	0	9	NM_001102399	82.35	NA	rs2776825	1	23451664	C.G	0.179	1	C.G	0.142666666666666	1	0.460	11.55665640416186513	-0.12858523692633561	0.0069484380481106278182	0.112314519452858	0.295506991533083	C.G	0.8495	1	0.009864133	0.6960073038	0.3	0.186365408888889	0.0689886327683616	0.207271857677903	0.117768595041322
ZNF436	1	-	23567466	1	1	A_23_P51202	2	2	NM_030634	81.13	NA	5.92776e-02	0.053078070079283	6350746	0	3	NM_001077195	85.54	NA	rs9887921	1	23573398	T.C	0.084	0	T.C	0.108333333333334	0	7.601	7.72398420012634279175	0.51154031472450933737	0.0000000000000000000000	0.218676222154128	1.91497626109446e-05	T.C	0.9155	0	0.158179208	4.922452e-14	0.96	0.140365444444444	0.240395480225989	0.155115307116105	0.0663265306122449
C1orf213	1	+	23568050	1	1	A_23_P362228	2	0	NM_138479	78.52	NA	1.156488e-01	0.0585827956646391	3460575	0	0	NM_138479	88.95	NA	rs2103911	1	23540338	A.C	0.346	1	A.C	0.253241666666666	1	1.079	6.82021532187107571	-0.06065379198231210	0.00292345180781694580219	0.0410635256286367	0.0267885316370952	A.C	0.6935	1	-0.0244865592	0.03346197	0.36	0.505714466666668	0.341422999717514	0.429806052434459	0.1875
TCEA3	1	-	23623848	1	3	NA	NA	NA	NA	NA	NA	2.832875e-01	0.13421038467392	5490634	0	9	NM_003196	85.97	NA	rs10917374	1	23565754	C.G	0.070	1	C.G	0.067275	1	2.483	11.4040966245035626514	-0.2949587879880930519	0.0000006222601829364294	-0.652093475098514	0.00102004091284655	C.G	0.9155	1	-0.0470387321	0.24701490	0.67	0.108640262222222	0.0884283194915254	0.155023119850188	0.0558029301924734
ASAP3	1	-	23683337	1	1	A_23_P114689	3	23	NM_001143778	82.99	NA	5.794777e-02	0.067812479091189	1780315	1	24	NM_017707	87.12	43	rs2077066	1	23650949	C.T	0.405	0	C.T	0.383333333333334	0	7.047	9.082361790381931144	-0.240145610523218922	0.0000000000026783020246	-0.284731876443589	4.86088762150518e-05	C.T	0.627	1	-0.034306177	9.888860e-02	1	0.477720999999999	0.453107344632768	0.474330374531835	0.236527423469388
E2F2	1	-	23730300	1	1	A_23_P408955	0	6	NM_004091	78.96	NA	1.138436e-01	0.0972943652004024	7570440	0	6	NM_004091	88.70	NA	rs601786	1	23559385	G.A	0.122	0	G.A	0.116666666666667	0	0.821	6.968765113346141682	-0.132907950447964190	0.0056613786448966862963	-0.0832582693429725	0.348153026612895	G.A	0.884	0	-0.0149651491	0.2635077814	0.01	0.211358222222223	0.283615819209039	0.200760329588014	0.115991709183673
ID3	1	-	23758909	1	1	A_23_P137381	0	0	NM_002167	89.01	NA	8.94565e-02	0.0532065665220904	3310368	0	2	NM_002167	89.00	NA	rs649458	1	23585115	T.A	0.190	1	T.A	0.104616666666666	1	1.054	9.245495192419015851	-0.090173376408752171	0.0054337519453051541518	-0.25119216994998	0.115248767869328	T.A	0.837	1	-0.0157220703	0.252230881	0.07	0.331148853333333	0.124120520903955	0.294506835205992	0.102598852040816
RPL11	1	+	23890880	1	1	A_23_P62605	7	3	NM_000975	84.90	NA	9.472207e-02	0.0353279197725181	6370181	2	1	NM_000975	90.42	NA	rs2280437	1	23895024	G.A	0.373	0	G.A	0.333333333333333	0	1.637	16.5710816822269642046	0.0638664326189299913	0.0004900991470555560170	-0.0159891693139613	0.584533457275858	G.A	0.381	1	0.0056083500	0.566649662	0.43	0.47360011111111	0.463276836158192	0.474509767790264	0.232063137755102
TCEB3	1	+	23942442	1	2	NA	NA	NA	NA	NA	NA	1.770336e-01	0.0595703668580499	2370543	0	10	NM_003198	87.47	NA	rs12760004	1	23837396	T.C	0.240	0	T.C	0.175	0	2.956	9.7478714187753521259	0.0781093502951621665	0.0000035989048314810645	-0.0480074120625521	0.103286535526623	T.C	0.2375	1	-0.0008650192	0.9553130475	0.63	0.374044444444445	0.265254237288136	0.299023535580524	0.1875
C1orf128	1	+	23977462	1	1	A_23_P200073	0	4	NM_020362	80.46	NA	9.73964e-02	0.0531116934035715	2750484	1	5	NM_020362	88.21	23	rs1317329	1	23839424	T.C	0.211	0	T.C	0.283333333333333	0	0.525	7.727354429339225561	0.050293190240275829	0.0284304817121812103409	0.0184490483905962	0.64479328113106	T.C	0.7715	0	-0.01845317	0.34898976	0.18	0.306172888888888	0.419209039548023	0.345523157303371	0.182955994897959
GALE	1	-	23999881	1	1	A_23_P160154	1	5	NM_001127621	91.42	58	7.690854e-02	0.0691317749816403	5130551	1	11	NM_001008216	85.49	49	rs550850	1	23944942	C.T	0.092	1	C.T	0.079425	1	1.128	7.67960717666327586	0.17668153175584761	0.00062285319710531084070	0.0702625466554066	0.653849828898871	C.T	0.9135	1	-0.000273078	0.989001029	0.4	0.112920417777778	0.0510298245762712	0.146707936329588	0.0507015306122449
HMGCL	1	-	24024536	1	1	A_23_P145	2	8	NM_000191	83.11	NA	8.316313e-02	0.0552874110082571	4120035	0	8	NM_000191	87.73	NA	rs2999566	1	23923711	A.G	0.389	0	A.G	0.35	0	0.579	12.022496711545768378	-0.061805870679115180	0.0091046447854381540310	0.081456439541435	0.076122905606343	A.G	0.3765	1	-0.026660967	0.066718072	0.35	0.466172888888888	0.450847457627118	0.470381329588014	0.234375
FUCA1	1	-	24067446	1	1	A_23_P11543	0	7	NM_000147	82.33	NA	4.74264e-02	0.0444518673031191	3190402	0	7	NM_000147	87.39	NA	rs2076343	1	24001713	G.A	0.296	0	G.A	0.291666666666667	0	1.772	11.288762857588872990	-0.083559974428645808	0.0002348126654490023397	-0.0178470634590749	0.695638442450779	G.A	0.3	1	-0.027500909	0.0531992947	0.51	0.419476555555557	0.382768361581921	0.404498479400748	0.224170918367347
IL22RA1	1	-	24342198	1	1	A_24_P413479	1	6	NM_021258	86.87	32	9.49964e-02	0.0683757077848589	3940451	2	6	NM_021258	89.44	NA	rs4276859	1	24288720	T.C	0.100	0	T.C	0.108333333333334	0	0.458	6.65035196790163851688	-0.10309632871381065045	0.0159774375053103323552	0.0209680464634245	0.768862947841758	T.C	0.89	1	-0.0046541374	0.732867267	0.19	0.168888888888889	0.240395480225989	0.215559314606742	0.109375
IL28RA	1	-	24386338	2	1	A_24_P19677	2	2	NM_173064	86.41	NA	1.062072e-01	0.0589052849612796	2650487	5	6	NM_170743	86.37	NA	rs6680101	1	24380020	G.A	0.488	1	G.A	0.397541666666667	1	0.726	6.617480089352929973	-0.064069103869660124	0.0065690854329569781100	-0.00417214151581971	0.944189321165014	G.A	0.5585	1	0.03887502	0.049241774	0.31	0.41474596	0.234884009887006	0.395822823970037	0.241100035599858
GRHL3	1	+	24522116	1	1	A_23_P52067	2	15	NM_021180	84.37	NA	9.886905e-02	0.0370196444044743	4070079	0	0	NM_198173	85.46	NA	rs196432	1	24734291	G.A	0.480	0	G.A	0.475	0	1.709	6.038773592267395074	-0.0544193787088735	0.0002955749178314981407	0.0199600861710036	0.261379458538174	G.A	0.4545	1	0.003825695	0.543715188	0.5	0.500622222222221	0.421186440677966	0.499820052434455	0.24609375
C1orf201	1	-	24600536	1	1	A_24_P133162	0	6	NM_178122	87.98	NA	9.533011e-02	0.0462381158012214	3310538	0	6	NM_178122	89.84	NA	rs2294520	1	24590662	C.T	0.251	0	C.T	0.3	0	2.143	7.1648084704462631223	-0.0730339201436410734	0.0003569728169314778654	-0.0345884135041578	0.0976330542611629	C.T	0.7455	1	0.0078630218	0.40010173	0.42	0.418883999999999	0.447457627118644	0.377223022471908	0.191884566326531
NIPAL3	1	+	24614831	1	1	A_24_P45367	0	11	NM_020448	78.23	NA	7.172513e-02	0.0467860435627405	520360	2	11	NM_020448	88.61	NA	rs195700	1	24682656	G.A	0.493	1	G.A	0.464408333333333	1	1.360	8.3296821415224489016	0.0684732264789197492	0.0010438183181276095013	0.0697410100412659	0.13361839135998	G.A	0.453	1	-0.0008553084	0.97386501	0.29	0.405309791111111	0.27443116920904	0.489077535580524	0.247130102040816
RCAN3	1	+	24701973	1	1	A_23_P391275	0	4	NM_013441	79.49	NA	1.00253e-01	0.0401613800053157	10273	0	4	NM_013441	83.68	NA	rs196432	1	24734291	G.A	0.480	0	G.A	0.475	0	3.410	6.261372094313908399	-0.0596682571015444	0.0000042435761160586338	-0.0178660783994784	0.505910918031706	G.A	0.4545	1	-0.034589111	0.19880811	0.56	0.500622222222221	0.421186440677966	0.499820052434455	0.24609375
SRRM1	1	+	24842180	2	1	A_24_P679409	1	16	NM_005839	80.55	34	6.78921e-02	0.0348836310874126	290707	1	16	NM_005839	84.20	4	rs878752	1	24617699	T.C	0.349	1	T.C	0.325908333333334	1	1.933	7.6401150769454790890	-0.0622354887021508707	0.0002324540576372768896	-0.0800464781940958	0.0452300101891313	T.C	0.6105	1	0.0080276618	6.092675e-01	0.64	0.384434017777778	0.351439542090396	0.456189007490637	0.19960433152853
CLIC4	1	+	24944346	1	1	A_23_P259189	0	5	NM_013943	82.42	NA	1.058319e-01	0.0566964647872222	3180747	0	5	NM_013943	80.74	NA	rs4636398	1	24857560	G.A	0.474	1	G.A	0.482958333333333	1	0.375	9.1901198681849862737	-0.0729524344962968752	0.0240837626810261884458	-0.0267545018061405	0.445007203511207	N.N	NA	1	NA	NA	0.06	0.328440164444445	0.241093026836158	NA	0.232063137755102
RUNX3	1	-	25164088	1	1	A_23_P51231	0	4	NM_004350	81.88	NA	1.083413e-01	0.0737603703804606	7160653	4	0	NM_001031680	89.21	NA	rs427614	1	25274024	G.A	0.493	1	G.A	0.428433333333333	1	1.033	7.06930241311499596	-0.08517090216148938	0.0032905358209505131128	0.0099827912291126	0.728015677172781	G.A	0.4865	1	-0.035718455	9.236918e-02	0.29	0.467740951111112	0.298140456497175	0.488074370786518	0.246597222222222
SYF2	1	-	25431600	1	1	A_23_P45756	1	5	NM_015484	85.35	12	4.834975e-02	0.0373923217313197	3610092	0	5	NM_207170	90.49	NA	rs311473	1	25288269	T.C	0.216	1	T.C	0.198958333333333	1	0.656	11.025151827708285168	0.041463646362673759	0.0314959135775976228899	-0.0164874515358961	0.719095546098389	T.C	0.7615	1	-0.0003108337	0.971831853	0.23	0.323443071111111	0.247932552259887	0.316422	0.180747922437673
C1orf63	1	-	25446572	1	2	NA	NA	NA	NA	NA	NA	1.588300e-01	0.0901088527644328	60091	0	4	NM_020317	83.46	NA	rs742391	1	25398298	T.C	0.180	0	T.C	0.191666666666667	0	0.514	9.516849944786368809	0.097300697907236861	0.0208803562943620235615	-0.0730851933215611	0.287548964231273	T.C	0.779	1	0.0028889881	0.8493257360	0.18	0.283733333333334	0.375988700564971	0.336498644194755	0.191884566326531
TMEM50A	1	+	25537397	2	1	A_24_P113824	2	6	NM_014313	85.76	NA	7.807933e-02	0.0517562311831203	6400189	1	6	NM_014313	86.37	0	rs1053438	1	25560488	C.T	0.413	1	C.T	0.507658333333335	1	14.231	8.99318218157802995	-0.28523264434824769	0.000000000000000000000000	-0.082241766170107	0.00195130020679486	N.N	NA	1	NA	NA	0.99	0.409106311111111	0.446124525141243	NA	0.249920280612245
RHCE	1	-	25619950	1	1	A_23_P62634	2	8	NM_020485	81.13	NA	1.052391e-01	0.0507992079177919	7570707	2	6	NM_138616	78.62	NA	rs12027135	1	25648320	A.T	0.442	1	A.T	0.489491666666666	1	6.334	6.671317178048143504	-0.157012090926629377	0.0000000000121835874722	0.0102545932965194	0.598483906969191	A.T	0.5205	1	-0.0844720369	6.340710e-16	0.94	0.40822656	0.380067203107345	0.530537711610486	0.249930555555556
TMEM57	1	+	25629974	1	1	A_23_P170290	0	9	NM_018202	86.07	NA	7.674579e-02	0.0456130379653644	1990661	0	10	NM_018202	87.75	NA	rs10903129	1	25641524	G.A	0.427	0	G.A	0.5	0	1.312	9.425055863861617311	0.0775388139456052	0.0002931683460349887582	0.0458619032506104	0.214509562760309	G.A	0.5205	1	0.0100516423	2.163907e-01	0.33	0.445155666666666	0.508474576271186	0.533455314606741	0.249920280612245
LDLRAP1	1	+	25742662	2	1	A_32_P216548	0	8	NM_015627	78.02	NA	1.124900e-01	0.0646973040437223	4040050	0	8	NM_015627	87.76	NA	rs4659356	1	25772802	C.T	0.378	0	C.T	0.475	0	0.563	7.011754376810757527	-0.053880046089599939	0.0131893129221554161745	0.0329764548395724	0.38202765078426	C.T	0.6505	1	-0.0174019243	0.122468675	0.13	0.495802666666665	0.522881355932203	0.475230123595507	0.24609375
MAN1C1	1	+	25816545	1	2	NA	NA	NA	NA	NA	NA	2.863203e-01	0.279238308013963	2470292	0	11	NM_020379	87.81	NA	rs2072748	1	25970318	C.T	0.527	0	C.T	0.441666666666666	0	1.512	8.8250486571698729676	0.1398553790634049776	0.0001569928592441982573	0.210365694206263	0.00227872351554407	C.T	0.475	1	0.044549497	1.922387e-05	0.4	0.532844571428571	0.511581920903954	0.495747906367041	0.24202806122449
SEPN1	1	+	25999253	1	2	NA	NA	NA	NA	NA	NA	2.014055e-01	0.119746791223672	3520286	0	11	NM_206926	88.43	NA	rs6696298	1	25993664	C.A	0.466	0	C.A	0.383333333333334	0	0.527	6.955015656284014192	-0.026829280065070307	0.0724236481604338955265	0.0309563536970383	0.521758606821932	C.A	0.54	1	-0.0008220058	0.866958368	0.08	0.493025826484019	0.453107344632769	0.506927134831461	0.249920280612245
FAM54B	1	+	26018983	1	1	A_23_P97195	0	6	NM_001099626	80.03	NA	6.326689e-02	0.0611618791951061	510470	1	6	NM_019557	88.62	20	rs3008423	1	26195957	A.C	0.222	1	A.C	0.24175	1	0.794	8.4032007328291946635	0.0501981024000775419	0.0058206933371633962082	0.0500661074411001	0.254127998215014	A.C	0.8125	1	-0.01654582	0.17228504	0.34	0.31238684	0.252183915254237	0.301661520599251	0.189600689457053
PAQR7	1	-	26070331	1	1	A_23_P410159	0	1	NM_178422	89.47	NA	1.465847e-01	0.0813822979757485	6510026	0	1	NM_178422	87.26	NA	rs169932	1	26043215	A.G	0.233	1	A.G	0.147075	1	0.346	6.825486007982745740	0.059322595836742167	0.0483971942262104715127	-0.166455416111526	0.013234534725844	N.N	NA	1	NA	NA	0.2	0.297031937777778	0.179393722881356	NA	0.182955994897959
STMN1	1	-	26105580	1	1	A_23_P200866	3	4	NM_203401	82.80	NA	7.746867e-02	0.104959080118678	4280546	0	0	NM_203401	94.35	NA	rs2049919	1	26020598	G.A	0.226	1	G.A	0.121358333333333	1	0.294	9.964750488470619061	-0.081661594557714726	0.0324792893787868575117	0.0436847192825118	0.204244538668108	G.A	0.775	1	-0.010503605	0.6140875426	0.16	0.315464097777778	0.130841155649718	0.328908382022472	0.182955994897959
PAFAH2	1	-	26197235	1	2	NA	NA	NA	NA	NA	NA	1.839507e-01	0.0899741155202392	6100364	0	10	NM_000437	85.44	NA	rs17163746	1	26436817	A.C	0.173	1	A.C	0.0628333333333335	1	0.699	7.2839353192881297616	0.0505313472742128858	0.0175445913260836583447	0.263001116190029	0.05402163202887	N.N	NA	1	NA	NA	0.09	0.282426813333333	0.0860015480225989	NA	0.122448979591837
SLC30A2	1	-	26245191	1	1	A_24_P156748	3	7	NM_001004434	90.18	NA	1.337464e-01	0.0601142592768282	4260538	1	6	NM_032513	89.02	11	rs6681452	1	26493688	A.G	0.166	1	A.G	0.0943583333333335	1	0.824	6.539320284397171612	-0.115747071308484301	0.0039105634564244873275	0.06169812752329	0.341156074072639	A.G	0.8165	0	-0.0135864009	0.12583471	0.19	0.230576528888889	0.082414138700565	0.307228325842697	0.12874681122449
TRIM63	1	-	26266708	1	1	A_23_P114983	0	8	NM_032588	83.98	NA	1.221818e-01	0.050838998947227	1240037	1	8	NM_032588	86.00	38	rs17257107	1	26321034	G.A	0.176	0	G.A	0.216666666666667	0	7.625	6.005813392507164394	0.232966010166538923	0.0000000000000071054274	0.0339696571645965	0.0881212625410234	G.A	0.828	1	0.24883402	1.900759e-08	0.97	0.325609888888889	0.385310734463277	0.277835348314606	0.173389668367347
PDIK1L	1	+	26310242	1	1	A_24_P405002	0	3	NR_026686	76.95	NA	1.123085e-01	0.063680625493093	3710026	0	2	NR_026685	80.73	NA	rs17257107	1	26321034	G.A	0.176	0	G.A	0.216666666666667	0	0.954	8.784160334608351661	-0.084930070767204977	0.0014246722024253699601	-0.0443895462842622	0.32308007805053	G.A	0.828	1	-0.004145508	0.850695122	0.45	0.325609888888889	0.385310734463277	0.277835348314606	0.173389668367347
GRRP1	1	+	26358097	2	1	A_23_P46131	0	1	NM_024869	81.43	NA	1.0179e-01	0.0795679233758731	3890678	1	1	NM_024869	88.54	5	rs6660744	1	26398804	T.C	0.311	0	T.C	0.3	0	3.477	7.877664976311171685	0.196291928860303361	0.0000004953448939915006	0.0511268582724777	0.0927633335390723	T.C	0.38	1	0.0468848475	0.0001851851	0.82	0.457283999999999	0.413559322033898	0.466802558052433	0.226961096938776
ZNF593	1	+	26368974	1	1	A_23_P34741	0	2	NM_015871	87.56	NA	8.726282e-02	0.0424935146982526	4860408	0	2	NM_015871	89.78	NA	rs11247870	1	26399750	A.C	0.440	0	A.C	0.441666666666666	0	14.539	11.056486749725529251	-0.203220921573629476	0.0000000000000000000000	-0.115760886345574	0.0104923692884253	A.C	0.4845	1	-0.0443675073	9.426753e-06	1	0.532266666666666	0.511581920903954	0.508449318352061	0.236527423469388
CNKSR1	1	+	26376568	1	1	A_23_P23341	3	16	NR_023345	92.82	NA	1.165699e-01	0.0345400749992692	1470438	0	20	NM_006314	88.51	NA	rs1045105	1	26388543	A.C	0.164	0	A.C	0.175	0	0.342	6.208501373446468463	-0.037479491847188059	0.058431846235464712791	0.000655166579231958	0.977097374488515	A.C	0.8615	1	0.03465852	0.10987214	0.07	0.265165444444444	0.299152542372881	0.252761629213483	0.0738998724489796
CCDC21	1	+	26433279	1	1	A_23_P200874	1	13	NM_022778	81.73	15	8.791889e-02	0.0448951399950071	450189	0	13	NM_022778	90.84	NA	rs4585968	1	26407733	A.G	0.180	0	A.G	0.175	0	1.157	6.291382872695978179	0.076305019558200002	0.0005616943747046576618	0.0498359672597932	0.247220434160005	A.G	0.824	0	0.0061988961	0.46833549	0.41	0.310400000000001	0.366949152542373	0.295529468164794	0.102598852040816
SH3BGRL3	1	+	26478799	1	1	A_23_P126388	1	2	NM_031286	87.96	13	8.73585e-02	0.0747919135145574	4050706	0	2	NM_031286	89.51	NA	rs6671930	1	26429889	C.T	0.105	1	C.T	0.0517583333333335	1	0.733	10.772353188207560493	0.130812707345264900	0.0029879220968036523942	0.286826705576926	0.243008521694293	C.T	0.8765	1	0.0080201355	5.657334e-01	0.39	0.135556746666667	0.0224214742937853	0.223451468164793	0.0576331178824253
UBXN11	1	-	26505782	1	2	NA	NA	NA	NA	NA	NA	1.299263e-01	0.0477286732143845	4860392	10	10	NM_001077262	87.93	NA	rs11247915	1	26523137	C.A	0.475	1	C.A	0.470308333333333	1	0.766	6.188144564252128887	-0.031458527728515512	0.0167015258677678524180	0.0591472861687573	0.0567887138425187	N.N	NA	1	NA	NA	0.26	0.434130773333333	0.201922782768362	NA	0.248007015306122
CD52	1	+	26516997	1	1	A_23_P85800	1	1	NM_001803	92.15	27	9.578925e-02	0.102762543249663	4610047	0	1	NM_001803	88.34	NA	rs10493030	1	26434443	C.T	0.173	0	C.T	0.0833333333333335	0	9.404	9.9065700382081640640	-0.4790281963222144390	0.0000000000000008881784	-0.0154907056268067	0.712570194562902	C.T	0.82	1	-0.096062036	3.288178e-06	1	0.288711222222223	0.175141242937853	0.304795269662919	0.122448979591837
ZNF683	1	-	26571853	1	1	A_23_P318380	0	5	NM_173574	86.50	NA	1.157147e-01	0.0767920806090653	2060706	0	5	NM_001114759	88.58	NA	rs4659430	1	26527155	T.C	0.159	1	T.C	0.194658333333333	1	0.630	6.317851855017108775	-0.197401920891601412	0.0059385172690622489711	0.0953554989163826	0.0795942351929509	T.C	0.8655	1	-0.0120439988	0.48337281	0.3	0.0953942311111112	0.0980070675141242	0.183105883895131	0.133263888888889
LIN28	1	+	26609855	1	1	A_23_P74895	0	3	NM_024674	79.63	NA	1.130996e-01	0.0397505803939251	2340152	2	3	NM_024674	89.02	NA	rs190737	1	26772031	C.A	0.480	0	C.A	0.458333333333333	0	0.614	5.889683622408825592	-0.036875469403484927	0.0041782433696755383	-0.000597415504202876	0.987784889205232	C.A	0.496	1	-0.0114168202	7.010960e-03	0.4	0.580622222222221	0.518361581920904	0.468015543071161	0.248007015306122
DHDDS	1	+	26631388	2	1	A_32_P211386	0	8	NM_205861	88.55	NA	1.050716e-01	0.0499014971115963	770239	1	8	NM_205861	86.81	46	rs6598943	1	26403843	A.C	0.353	0	A.C	0.441666666666666	0	1.536	7.008087581244327957	-0.045913201167553007	0.0012550628511889261318	-0.00767768078151111	0.867834573733806	A.C	0.7115	1	-0.001098605	0.928616576	0.35	0.491733444444443	0.443785310734463	0.401438243445691	0.24202806122449
HMGN2	1	+	26671488	2	4	NA	NA	NA	NA	NA	NA	1.985084e-01	0.0808607491661267	6100615	0	0	NM_005517	85.78	NA	rs10794531	1	26566832	C.T	0.341	0	C.T	0.25	0	1.348	13.3938591385740703998	-0.0769627060679643621	0.0013306463635862630923	0.0406860741571165	0.221890562390264	C.T	0.732	0	0.014411701	0.356458551	0.37	0.453305818181818	0.389830508474576	0.383565662921347	0.21484375
RPS6KA1	1	+	26744929	1	1	A_24_P396650	2	21	NM_002953	84.93	NA	8.158253e-02	0.0562463395612092	5890674	0	20	NM_001006665	89.34	NA	rs4970498	1	26716782	A.G	0.229	1	A.G	0.258033333333334	1	4.625	8.02405619102248124	0.20827883373902564	0.0000000006833829058195	0.238983306786269	1.56187662812586e-06	A.G	0.7925	1	0.0071985752	0.5962320	0.8	0.361039013333334	0.3667818259887	0.34144433707865	0.178252551020408
ARID1A	1	+	26895108	1	1	A_24_P92952	0	19	NM_139135	83.41	NA	8.013508e-02	0.0620664016102253	2900010	0	17	NM_006015	92.43	NA	rs11807824	1	27142925	C.A	0.100	0	C.A	0.0583333333333335	0	0.750	7.584472844721305229	-0.085186595923267647	0.0026349676424717305423	0.0220002430607155	0.524124411560913	N.N	0.9195	1	NA	NA	0.35	0.195555555555555	0.104802259887006	0.135091988764045	0.0738998724489796
PIGV	1	+	26987072	1	1	A_23_P46378	1	3	NM_017837	79.32	40	7.600697e-02	0.061996847232859	7400400	0	3	NM_017837	83.33	NA	rs7726	1	26773906	A.G	0.284	0	A.G	0.283333333333333	0	1.126	9.744503310018863829	-0.073346543460433830	0.0009504141765059870295	-0.0114728198033914	0.850073152814263	A.G	0.7455	1	-0.005052754	0.7853411297	0.48	0.449698777777778	0.453107344632768	0.428905917602995	0.182955994897959
ZDHHC18	1	+	27025787	1	1	A_23_P51853	1	7	NM_032283	85.71	40	1.167757e-01	0.0566577290028787	7650689	1	7	NM_032283	86.63	3	rs12742115	1	26952518	C.T	0.082	0	C.T	0.05	0	0.112	6.570970723091784649	0.055643568836171865	0.0850718927255593726500	0.0845774812394237	0.325051937920341	C.T	0.923	1	-0.0100837064	0.594563667	0.15	0.164069333333334	0.0915254237288134	0.129965936329588	0.0813137755102041
GPATCH3	1	-	27099549	1	1	A_23_P149419	2	6	NM_022078	90.24	NA	6.610357e-02	0.0346492593454407	990133	0	6	NM_022078	84.28	NA	rs10430146	1	27256902	G.A	0.291	0	G.A	0.375	0	0.307	8.31927975380161832675	-0.03377431186701916610	0.0388435907547139969154	0.0217491232482897	0.448055151690305	G.A	0.3485	1	-0.0092927961	0.294233747	0.15	0.465461777777777	0.461864406779661	0.435100269662922	0.229591836734694
NR0B2	1	-	27113154	1	1	A_23_P160800	0	1	NM_021969	87.80	NA	6.769789e-02	0.0939351915431795	2850474	0	1	NM_021969	87.25	NA	rs11247593	1	26924667	A.G	0.238	1	A.G	0.195675	1	0.825	11.16066533140612016	0.25391192341935581	0.0038363565511065904519	0.499450370404669	0.0389482158643401	A.G	0.754	1	0.051431064	0.19232847	0.27	0.338368155555556	0.245505790677966	0.387676543071161	0.191884566326531
NUDC	1	+	27120810	1	1	A_23_P74653	0	5	NM_006600	90.27	NA	1.177866e-01	0.0516249830471931	2760348	1	8	NM_006600	86.77	23	rs12730312	1	27250925	A.G	0.084	0	A.G	0.0333333333333333	0	0.818	10.582419575996393490	0.126698389243193210	0.0073069464295163477630	0.147252577187838	0.368531848560709	A.G	0.934	1	0.00875444	0.651043174	0.3	0.149254333333333	0.063276836158192	0.112669273408239	0.116494082840237
C1orf172	1	-	27159488	1	1	A_23_P393051	0	3	NM_152365	81.93	NA	9.864342e-02	0.0787554324605446	20279	0	3	NM_152365	89.65	NA	rs11247599	1	27034257	T.C	0.505	0	T.C	0.475	0	1.095	7.317577252746927385	0.070288354110154078	0.0025570535002774619215	0.00554597372519834	0.712807481585035	T.C	0.517	1	-0.003915553	0.806433289	0.52	0.567486405405403	0.421186440677966	0.54897836329588	0.24968112244898
TRNP1	1	+	27192781	1	2	NA	NA	NA	NA	NA	NA	1.790022e-01	0.122317606063395	520386	2	1	NM_001013642	86.77	NA	rs6669265	1	27233806	A.G	0.311	0	A.G	0.3	0	0.792	7.542355973077556897	-0.093122780341642661	0.0047488279006917544223	-0.00352296485430828	0.969753124356777	N.N	0.6685	1	NA	NA	0.31	0.501728444444443	0.345762711864407	0.432813400749064	0.19437522249911
SLC9A1	1	-	27354038	1	1	A_24_P71373	0	11	NM_003047	86.26	NA	1.018472e-01	0.0527045482006989	4810180	1	11	NM_003047	91.60	31	rs12727507	1	27563231	G.A	0.414	0	G.A	0.438166666666666	0	0.332	5.970602690621051423	0.041353227044983752	0.0322560839738601501381	-0.0192833147264552	0.717629426573756	G.A	0.608	1	0.0178148373	0.111490252	0.27	0.493222981981981	0.346268327683616	0.456141756554306	0.2275
WDTC1	1	+	27433593	1	1	A_24_P102895	0	15	NM_015023	80.52	NA	1.460754e-01	0.0601478540455201	4560440	0	15	NM_015023	87.68	NA	rs4970469	1	27185403	A.G	0.089	0	A.G	0.114116666666667	0	0.434	6.377938096017250480	0.004873394989462352	0.8662521329123376023773	0.00187227000356641	0.958252901218313	A.G	0.906	1	0.0031537997	0.87658824	0.03	0.172839555555555	0.175528961581921	0.164788280898877	0.154462809917355
TMEM222	1	+	27521222	1	1	A_23_P97442	0	5	NM_032125	88.86	NA	1.014854e-01	0.0466642489364996	7050743	0	5	NM_032125	89.67	NA	rs12747236	1	27405116	G.C	0.406	1	G.C	0.381391666666667	1	0.667	8.56094174705668287	-0.06634561759501385	0.0054494883140030481172	-0.0191939987084202	0.546844884888262	G.C	0.384	1	2.999218e-03	0.745942090	0.44	0.459748324444444	0.455682545480226	0.440047779026217	0.23030163127116
SYTL1	1	+	27541099	1	2	NA	NA	NA	NA	NA	NA	1.371425e-01	0.0602171126100857	5260520	0	13	NM_032872	87.51	NA	rs12758154	1	27532927	C.T	0.424	1	C.T	0.4537	1	0.800	6.505369398456431362	0.046538196912644658	0.0020431270375502741388	0.0425795674188816	0.0421234637103894	N.N	NA	1	NA	NA	0.18	0.504894133333333	0.492072345762712	NA	0.243542729591837
MAP3K6	1	-	27565924	1	2	NA	NA	NA	NA	NA	NA	1.597258e-01	0.129602413483437	1940487	2	28	NM_004672	88.74	NA	rs3813795	1	27552384	A.G	0.322	0	A.G	0.258333333333334	0	1.778	9.360278849584265259	-0.100800059326367486	0.0000655004246463697370	0.00619820279431082	0.882785852906264	A.G	0.6815	0	-0.0188137514	0.01803112	0.58	0.499492756756756	0.355649717514124	0.456033895131088	0.233196159122085
FCN3	1	-	27573902	1	1	A_23_P115246	0	7	NM_003665	88.19	NA	9.756136e-02	0.0697110275716109	1500603	1	6	NM_173452	90.99	34	rs2480224	1	27647783	T.C	0.079	1	T.C	0.0875833333333335	1	2.578	12.453260931620357965	-0.454942632951796821	0.0000012043158497121453	-0.372052848517408	0.00330870154618865	T.C	0.894	1	-0.0739119536	1.086385e-04	0.62	0.132286342222223	0.0949353276836158	0.165869187265918	0.109375
WASF2	1	-	27689256	2	1	A_32_P41461	0	4	NM_006990	81.40	NA	1.233473e-01	0.0628288705424777	450367	1	8	NM_006990	86.24	26	rs2474293	1	27628256	C.A	0.093	0	C.A	0.141666666666666	0	0.245	10.1520197018577569281	0.0615555548676066794	0.0284592190560621904893	0.0760739111748922	0.235091521023145	C.A	0.8915	1	0.01560012	0.461370462	0.14	0.187377888888889	0.274293785310734	0.17044236329588	0.109375
AHDC1	1	-	27802730	1	1	A_23_P115331	0	6	NM_001029882	91.85	NA	6.984108e-02	0.054396291856783	1010463	1	5	NM_001029882	89.63	41	rs11247653	1	27862207	G.A	0.433	0	G.A	0.408333333333333	0	0.123	8.095213716355054601	-0.041352379689033235	0.1310118131742448177590	0.024298286311753	0.575430235418719	N.N	0.4715	1	NA	NA	0.2	0.551111222222222	0.457344632768361	0.447906970037453	0.240353954081633
FGR	1	-	27834314	1	2	NA	NA	NA	NA	NA	NA	2.225137e-01	0.246300204644375	1470019	0	12	NM_005248	88.98	NA	rs12726763	1	27830832	G.A	0.107	0	G.A	0.0666666666666665	0	0.616	8.301934800402008818	0.092572898188381297	0.0074625045974521251116	-0.0315304680972048	0.782034047926124	G.A	0.9295	1	-0.0341908389	0.31074961	0.39	0.203377888888889	0.151412429378531	0.120033003745319	0.0738998724489796
IFI6	1	-	27871311	1	1	A_23_P201459	2	4	NM_022872	84.33	NA	9.913497e-02	0.121051324976538	4390176	0	4	NM_022873	88.00	NA	rs7365864	1	27718699	C.G	0.394	1	C.G	0.397975	1	0.221	9.80675930582578737	0.20659165775869467	0.1530344104765337664986	0.0407936751724823	0.841235318114697	C.G	0.6445	1	-0.041386325	4.203879e-02	0.23	0.268457915555556	0.183342692372881	0.408886314606742	0.236388888888889
FAM76A	1	+	27925076	2	1	A_32_P179089	0	8	NM_001143913	79.78	NA	1.197203e-01	0.0394723149510278	4050736	1	6	NM_001143915	86.26	10	rs2236074	1	28083971	A.G	0.384	0	A.G	0.283333333333333	0	1.290	6.997459621968993737	-0.044782612209814200	0.0012925588856613767774	0.0025959994716019	0.957509251580375	A.G	0.385	1	-1.071032e-02	0.283205753	0.34	0.533254333333333	0.351412429378531	0.445475689138576	0.24202806122449
STX12	1	+	27972280	1	1	A_23_P385206	1	8	NM_177424	84.71	53	7.011478e-02	0.0310799439928161	150017	0	8	NM_177424	86.95	NA	rs7519781	1	28059961	G.C	0.402	1	G.C	0.405191666666667	1	0.444	9.9280132630019188866	-0.0449988656377527385	0.0187565062542669469536	0.0173222032227052	0.750581794788996	G.C	0.557	1	-0.001396266	8.883120e-01	0.19	0.308101644444445	0.254297359039548	0.410504430711611	0.249375
PPP1R8	1	+	28029879	2	1	A_24_P139773	1	5	NM_002713	84.53	54	1.682367e-01	0.0583867150484029	1030687	0	0	NM_002713	91.19	NA	rs9661788	1	28184037	C.T	0.040	0	C.T	0.00833333333333335	0	0.239	10.1294057771295022974	0.0662386694208628585	0.0430578238910968025266	0.0668610258103456	0.648732267457563	N.N	NA	1	NA	NA	0.2	0.0824888888888886	0.0166666666666667	NA	NA
C1orf38	1	+	28071641	1	1	A_24_P85775	0	3	NM_001039477	88.66	NA	8.569755e-02	0.0797515488374588	270730	1	3	NM_001039477	88.08	10	rs3766398	1	28081892	A.G	0.404	0	A.G	0.475	0	3.463	7.097173454418212124	0.147345866392809888	0.0000000358631924157748	0.0136877525751993	0.592652756110147	A.G	0.6525	1	0.015770804	0.4226688425	0.9	0.521185428571426	0.353389830508475	0.458176910112358	0.221221301020408
RPA2	1	-	28113823	1	1	A_23_P86133	2	8	NM_002946	82.53	NA	8.25309e-02	0.0522028347161254	2750240	0	8	NM_002946	87.29	NA	rs17257252	1	28093071	A.C	0.216	0	A.C	0.208333333333334	0	1.130	10.25189039236583177	0.13379081445279822	0.0000860504197712774754	0.0784201890812952	0.109511368610934	A.C	0.79	1	0.0848132602	8.041463e-10	0.4	0.360809888888889	0.314971751412429	0.340657063670412	0.182955994897959
SMPDL3B	1	+	28134090	1	1	A_23_P160881	1	6	NM_001009568	90.65	7	1.104746e-01	0.0443551078028747	7320564	0	6	NM_001009568	86.27	NA	rs3737807	1	28134489	A.C	0.404	0	A.C	0.375	0	1.210	6.182770510800516206	-0.063744372700246896	0.0017040645167856194320	-0.015047255549881	0.46335983075895	A.C	0.4515	1	0.0011045206	0.81053480	0.4	0.483476555555555	0.427966101694915	0.507369277153559	0.243542729591837
XKR8	1	+	28159090	1	1	A_23_P149496	0	2	NM_018053	82.38	NA	6.795362e-02	0.0440919262854406	2350338	0	1	NM_018053	89.15	NA	rs11247696	1	28060303	G.A	0.027	0	G.A	0.0583333333333335	0	0.594	10.244819171286209780	0.351555559962844100	0.0003321239532678710304	0.0620621238294817	0.190936489323643	G.A	0.058	1	0.022004226	0.39285784	0.52	0.0504889999999998	0.104802259887006	0.12425922846442	0.0507015306122449
PTAFR	1	-	28375771	1	2	NA	NA	NA	NA	NA	NA	1.261094e-01	0.0796021634953333	3310646	1	1	NM_000952	86.71	12	rs4466676	1	28167297	A.G	0.162	0	A.G	0.15	0	0.655	6.857870718905989982	-0.063885397284608972	0.0096994547490290017322	0.0127133685048486	0.750765475770155	A.G	0.805	1	-0.0111793351	0.13115467	0.39	0.281402666666667	0.213559322033898	0.304703786516854	0.122448979591837
DNAJC8	1	-	28432129	2	1	A_23_P46455	0	8	NM_014280	83.29	NA	8.073958e-02	0.0405260859003328	5690431	0	8	NM_014280	83.67	NA	rs7518571	1	28424037	A.G	0.283	1	A.G	0.259641666666666	1	2.638	8.236923283836821597	-0.081650743643913573	0.000002212543108726094943	-0.0382012025229309	0.274129539285668	A.G	0.697	1	-0.014337317	0.1049344053	0.08	0.376603275555555	0.324274816666667	0.460381044943822	0.189752066115702
ATPIF1	1	+	28435197	1	1	A_23_P126716	0	2	NM_016311	86.21	NA	6.439578e-02	0.0426622650671071	6660521	0	1	NM_178191	79.81	NA	rs905909	1	28392439	C.T	0.302	0	C.T	0.31825	1	4.777	14.285493572217838221	0.127845767167464652	0.0000000003016484839691	-0.198142383681063	0.00916948442131075	C.T	0.679	1	0.0285669903	3.201064e-03	0.81	0.425758222222223	0.297352186440678	0.451243033707865	0.211415816326531
SESN2	1	+	28458592	1	1	A_23_P35082	4	9	NM_031459	89.38	NA	9.347193e-02	0.0713027158315614	6110678	1	9	NM_031459	89.44	38	rs1053107	1	28480477	T.G	0.053	0	T.G	0.0416666666666667	0	2.283	8.186108752979439629	-0.399936408328922521	0.0000063274417401171235	0.246539126020455	0.286366120591054	T.G	0.9755	1	0.04221438	0.58914888	0.71	0.0952889999999999	0.0776836158192091	0.046237486891386	0.0344387755102041
MED18	1	+	28528099	1	1	A_23_P138105	0	2	NM_017638	85.71	NA	2.396292e-01	0.140184264254892	10639	1	2	NM_001127350	81.88	12	rs7528486	1	28514412	A.C	0.266	1	A.C	0.225458333333334	1	0.269	7.10709154611470950	0.10436213976236071	0.0588006049775464667562	-0.0503256575250425	0.0861313203961793	A.C	0.693	1	-0.0053399535	0.722906590	0.35	0.34844	0.242867060734463	0.424142842696629	0.207828443877551
PHACTR4	1	+	28568679	1	2	NA	NA	NA	NA	NA	NA	1.529406e-01	0.0407429698781832	6130349	0	13	NM_001048183	83.71	NA	rs9426288	1	28810474	T.A	0.300	1	T.A	0.190808333333333	1	0.514	8.812233257733623759	-0.030233994514687060	0.0142660791232604999834	-0.0138484262964784	0.759085990048121	T.A	0.7025	1	-0.0002531	0.9789872037	0.35	0.432527573333333	0.204712579378531	0.405125149812732	0.189673745767929
TRNAU1AP	1	+	28752115	2	1	A_24_P96762	1	9	NR_003109	83.12	22	8.459169e-02	0.0371816779048149	6200403	0	8	NM_017846	87.21	NA	rs10915196	1	28984149	G.C	0.211	1	G.C	0.207858333333334	1	1.594	7.478138417335448374	-0.062138522729325227	0.0006472157412540369137	0.00915856020849306	0.754470717761501	G.C	0.757	1	0.0002986456	0.97284880	0.4	0.262193084444445	0.203749053954802	0.351670865168541	0.13509049123815
RAB42	1	+	28791298	1	1	A_23_P434919	1	1	NM_152304	82.61	44	1.165382e-01	0.0860875752522689	2350382	0	0	NM_152304	82.83	NA	rs1765990	1	28969803	G.C	0.145	1	G.C	0.143083333333334	1	0.063	6.939174930527683749	0.094304927771264938	0.09380455336649307085395	-0.010182733911181	0.821964457947483	G.C	0.865	1	-0.0217238749	0.076051422	0.09	0.209468302222222	0.158144344632768	0.218411951310861	0.0965972222222222
TAF12	1	-	28842191	1	1	A_23_P63178	1	5	NM_001135218	77.27	55	5.994009e-02	0.0430296807559941	6560364	0	3	NM_005644	91.18	NA	rs6697404	1	29043045	T.C	0.052	1	T.C	0.079925	1	0.114	10.675230083104745304	-0.074110330307023423	0.0599039970681318825751	-0.00224409032168464	0.973544029325486	T.C	0.944	1	-0.0008787347	0.9280202717	0.13	0.0731609688888888	0.123074536440678	0.0993921498127335	0.0704538925596093
GMEB1	1	+	28867830	1	1	A_23_P137586	0	9	NM_006582	87.84	NA	8.14185e-02	0.0462974428355808	2680593	0	9	NM_024482	89.82	NA	rs618886	1	29042592	T.C	0.121	1	T.C	0.133641666666666	1	0.501	8.3938114422201124398	0.0645592073970594760	0.0080230307341939699484	0.0252553758706803	0.714096084453227	N.N	NA	1	NA	NA	0.2	0.181357968888889	0.135712850564972	NA	0.134885204081633
YTHDF2	1	+	28935722	1	2	NA	NA	NA	NA	NA	NA	1.471715e-01	0.0309929808633995	990392	0	4	NM_016258	86.36	NA	rs957633	1	29171765	G.C	0.084	1	G.C	0.0482166666666667	1	0.220	12.070908051063954147	-0.091218853491812218	0.0217879745373841249290	-0.26478828002563	0.230685869195014	G.C	0.884	1	0.0055446829	0.8078735960	0.08	0.0790736444444445	0.0147314361581921	0.190827895131086	0.05859375
OPRD1	1	+	29011240	1	1	A_23_P11752	1	1	NM_000911	94.62	35	1.152803e-01	0.0380175312668543	4480201	0	2	NM_000911	90.02	NA	rs581111	1	29047960	A.G	0.311	0	A.G	0.316666666666666	0	0.638	6.122709502456284980	0.046549742382833381	0.0069730911716447963045	0.0297099573286502	0.181414593522517	A.G	0.708	0	-0.002086237	7.465323e-01	0.18	0.425847181818182	0.43954802259887	0.385220794007491	0.224170918367347
EPB41	1	+	29086189	1	1	A_23_P351	1	20	NM_203342	78.58	56	1.119401e-01	0.0394741979702312	1340438	0	13	NM_203342	86.05	NA	rs12723108	1	29280974	C.T	0.275	1	C.T	0.3084	1	0.396	6.0613149879114534002	-0.0415899748650017040	0.0191704233132843349097	-0.039242140083311	0.28205675699406	C.T	0.2535	1	-0.090309362	0.04488152	0.16	0.335398115555555	0.244699654237288	0.396484730337078	0.156289046230737
TMEM200B	1	-	29323008	1	1	A_32_P77098	0	1	NM_001003682	81.11	NA	1.286014e-01	0.0446297967781672	290338	3	1	NM_001003682	86.70	NA	rs11804788	1	29467956	C.A	0.033	1	C.A	0.02325	1	0.106	6.0066069390003189454	0.1630841720292586505	0.08087779825731633565	0.0443257685838156	0.86383158229472	C.A	0.9795	1	-0.016476753	0.807323764	0.08	0.0196660088888889	0.00375272881355932	0.0392094681647938	0.024375
MECR	1	-	29430041	1	1	A_23_P114808	0	8	NM_016011	90.13	NA	7.588508e-02	0.0607468830161666	3870735	0	9	NM_001024732	86.38	NA	rs2503011	1	29431055	T.C	0.067	0	T.C	0.107608333333334	0	5.753	7.58320462765115977	-0.21260081746959922	0.0000000000805360222955	0.0391900595269456	0.390689268873599	T.C	0.9215	1	-0.0235279183	0.41798144	0.82	0.142222333333334	0.204313155649717	0.13255911235955	0.0663265306122449
PTPRU	1	+	29435633	1	1	A_23_P149064	1	29	NM_005704	93.13	1	1.381430e-01	0.0645432665384765	1430575	0	30	NM_005704	91.27	NA	rs2179795	1	29514905	T.G	0.284	0	T.G	0.325	0	0.457	6.102033290964403278	-0.064426706044007298	0.0168334671928476176106	-0.0293130554950728	0.472284603622093	T.G	0.715	1	-0.0056981765	0.379535448	0.19	0.387476555555556	0.536440677966101	0.394572689138576	0.204081632653061
LAPTM5	1	-	31003270	1	2	NA	NA	NA	NA	NA	NA	1.563160e-01	0.0840125749047422	70242	1	7	NM_006762	88.50	27	rs4949316	1	31088180	G.C	0.257	1	G.C	0.271175	1	0.811	8.5447680225937787668	-0.0794058292754042105	0.0047270445254943282976	0.207596917512647	0.0466601279971122	G.C	0.7605	1	-0.0208538193	0.417860359	0.51	0.297804151111111	0.210973790677966	0.33929172659176	0.168367346938776
SDC3	1	-	31154067	1	1	A_23_P74887	2	4	NM_014654	92.06	NA	1.084772e-01	0.0701264364432516	3180546	12	4	NM_014654	88.60	NA	rs6695189	1	31126664	T.C	0.100	0	T.C	0.050975	0	5.516	7.080013510828808698	0.367156206367310944	0.0000000013363044004677	0.0263920270790236	0.654439607985386	T.C	0.89	1	0.06678155	0.01271466	0.95	0.177777777777777	0.108412692372882	0.191819943820225	0.0885682397959184
PUM1	1	-	31311151	1	1	A_24_P171345	0	19	NM_014676	85.09	NA	1.257139e-01	0.0587561667570463	4290356	2	21	NM_001020658	84.62	NA	rs2491142	1	31096680	T.C	0.362	0	T.C	0.283333333333333	0	0.712	8.207579882351796030	0.068679891566539628	0.0057806921656640142260	-0.0125920717929287	0.794523489086333	T.C	0.6235	1	0.01191594	0.23971849	0.38	0.412958222222222	0.351412429378531	0.448254891385767	0.232063137755102
NKAIN1	1	-	31433587	1	1	A_23_P51376	1	5	NM_024522	90.34	36	1.017489e-01	0.0379934548367476	2140064	1	5	NM_024522	84.04	14	rs12756878	1	31607563	C.T	0.042	1	C.T	0.028775	1	0.138	6.227107803648997297	-0.123788058559985925	0.0284544650810927279849	-0.077174501695611	0.573785326582086	C.T	0.952	1	-0.008313624	6.990937e-01	0.3	0.02369548	0.00787757372881356	0.0929474157303367	0.0475
SNRNP40	1	-	31542231	1	2	NA	NA	NA	NA	NA	NA	1.56149e-01	0.0754432473173649	6770053	0	9	NM_004814	87.61	NA	rs6701667	1	31480558	A.C	0.486	1	A.C	0.377033333333333	1	1.924	7.4811668238878761272	-0.0553358004909709905	0.0000748759419235689450	0.0179777847747544	0.644357507544683	N.N	NA	1	NA	NA	0.64	0.452431728888889	0.335972300564972	NA	0.249282525510204
ZCCHC17	1	+	31542428	1	1	A_24_P88505	3	7	NM_016505	76.84	NA	6.405715e-02	0.0392383483123529	2060180	1	7	NM_016505	88.72	1	rs6672651	1	31621796	G.C	0.164	1	G.C	0.108933333333334	1	17.167	10.0201499542208019022	-0.2343838468971044531	0.0000000000000000000000	0.00474215487284874	0.942830320319899	G.C	0.854	1	0.0172583099	0.125151488	1	0.257085253333334	0.0647673717514124	0.243805397003746	0.138888888888889
FABP3	1	-	31618510	1	1	A_24_P62783	0	2	NM_004102	89.73	NA	1.586973e-01	0.087522579403919	3840520	0	3	NM_004102	85.40	NA	rs1039630	1	31654059	C.T	0.473	1	C.T	0.3944	1	0.164	6.56563156742175380	-0.05660468742176092	0.0881463978523295832446	-0.0284667174470536	0.177342008345226	C.T	0.4245	1	0.044295411	0.36857758	0.04	0.480340622222222	0.323149281355932	0.491422284644194	0.249282525510204
SERINC2	1	+	31658549	1	3	NA	NA	NA	NA	NA	NA	1.557134e-01	0.146821856977571	4250037	0	9	NM_178865	88.79	NA	rs4261154	1	31694449	G.A	0.329	0	G.A	0.283333333333333	0	1.472	6.924600451235998655	-0.154291983693079865	0.0006477409617091645089	-0.241230645231793	0.00884285055092636	G.A	0.315	1	-0.034622181	0.189512919	0.3	0.429550666666666	0.351412429378531	0.419905531835206	0.198347107438017
TINAGL1	1	+	31814672	1	2	NA	NA	NA	NA	NA	NA	1.971269e-01	0.0866745706171912	7050092	0	11	NM_022164	88.03	NA	rs10493049	1	31941466	G.A	0.178	0	G.A	0.141666666666666	0	0.297	6.6512633329667272264	0.0479814284968366755	0.0344499371674422683043	0.00291884100490171	0.954576395768164	G.A	0.8225	1	-0.009091564	0.657191608	0.08	0.291358222222222	0.206497175141243	0.310901243445692	0.163185586734694
HCRTR1	1	+	31855887	1	1	A_23_P74178	0	8	NM_001525	88.21	NA	1.233744e-01	0.0711879102620493	2760601	0	8	NM_001525	88.81	NA	rs12756533	1	32098089	G.A	0.134	1	G.A	0.108891666666666	1	0.395	7.8445217701864855542	-0.0601985906237743063	0.0143015662546570609948	-0.0306387128482224	0.28304867867022	G.A	0.889	1	0.01646911	0.092782583	0.24	0.218472031111111	0.134494748870057	0.206779737827716	0.09
PEF1	1	-	31883064	1	1	A_23_P313	0	4	NM_012392	88.81	NA	1.147672e-01	0.0490674722971563	7150376	0	4	NM_012392	85.68	NA	rs6425784	1	32074105	A.G	0.495	0	A.G	0.408333333333333	0	1.059	8.772069828586005258	-0.060319546084818383	0.0009873079034390386255	-0.0148451789994132	0.537012429439163	A.G	0.5165	1	0.0033561999	0.696791579	0.44	0.51809918181818	0.491242937853107	0.527035183520598	0.248007015306122
COL16A1	1	-	31942355	1	1	A_23_P160318	0	70	NM_001856	85.01	NA	8.887199e-02	0.107280424532604	70184	0	70	NM_001856	90.53	NA	rs7512805	1	31907350	C.T	0.461	1	C.T	0.360641666666667	1	0.938	9.342945710827882166	0.105114187321739758	0.0003596659497078213974	0.0932265176019132	0.0839828936718566	C.T	0.5805	1	-0.0038566138	0.526263426	0.42	0.489472302222223	0.238455630225989	0.482915925093632	0.21
KHDRBS1	1	+	32252077	2	1	A_32_P123176	0	8	NM_006559	88.01	NA	1.136598e-01	0.0403588216029263	4220392	0	8	NM_006559	87.43	NA	rs3806250	1	32003523	A.N	0.999	1	A.N	0.999	1	0.434	NA	NA	NA	NA	NA	N.N	NA	1	NA	NA	NA	0	2.45683375142985e-30	NA	NA
TMEM39B	1	+	32311089	1	1	A_23_P34496	0	8	NM_018056	87.15	NA	6.252689e-02	0.0338506965819183	5670482	0	8	NM_018056	87.02	NA	rs7513163	1	32217495	G.A	0.111	0	G.A	0.0916666666666665	0	0.995	8.4561456552677807252	0.0901422396463252701	0.0017917885865341709462	-0.12485967586188	0.0269826952476432	G.A	0.8915	1	0.00435627	0.811780976	0.39	0.181728444444444	0.15225988700565	0.199231966292135	0.0813137755102041
KPNA6	1	+	32346230	1	1	A_24_P128563	2	13	NM_012316	81.05	NA	8.973724e-02	0.0505509895718825	5290019	2	13	NM_012316	90.10	NA	rs3903683	1	32445495	G.T	0.096	0	G.T	0.075	0	8.023	9.022224450046183009	0.376143274025158625	0.0000000000000000000000	0.0478370200036472	0.585956583324857	G.T	0.0655	1	2.531524e-02	0.027341614	0.95	0.181254333333333	0.163559322033898	0.113860348314607	0.0813137755102041
TXLNA	1	+	32417931	3	1	A_32_P83305	0	10	NM_175852	82.71	NA	1.374738e-01	0.0429607764392989	5820431	1	10	NM_175852	86.47	29	rs624017	1	32209855	C.T	0.169	0	C.T	0.208333333333334	0	0.445	6.1809262367138169125	-0.0530905691586433040	0.0246314942726666430417	-0.00849499546955645	0.854481620336753	C.T	0.841	1	-0.0005281399	0.96482644	0.04	0.321461777777777	0.382768361581921	0.306849374531835	0.122448979591837
IQCC	1	+	32443822	1	1	A_23_P74162	0	4	NM_018134	82.41	NA	9.75799e-02	0.0303527609898743	3850722	0	4	NM_018134	82.70	NA	rs1004420	1	32502289	T.G	0.187	0	T.G	0.183333333333333	0	0.199	6.0188221368038083980	-0.0274367446810000123	0.0906719985546742268667	-0.106214627707997	0.0054592216109646	T.G	0.866	1	0.01347261	0.34988010	0.25	0.313955666666666	0.270056497175141	0.254601176029962	0.0956632653061224
EIF3I	1	+	32460557	1	1	A_23_P85560	1	10	NM_003757	82.03	28	8.738271e-02	0.0377910411942505	7320576	0	10	NM_003757	89.60	NA	rs3795427	1	32478405	A.G	0.056	0	A.G	0.0666666666666665	0	0.366	11.295149099144010663	0.134099835097553022	0.0093335272439416527845	0.15466466796838	0.0944977371251654	A.G	0.9645	1	-0.012071683	0.716332530	0.24	0.107654333333333	0.151412429378531	0.0658626966292137	0.0441529492455418
FAM167B	1	+	32485404	1	1	A_23_P96955	0	1	NM_032648	94.47	NA	9.249798e-02	0.0788280854027217	6200470	0	1	NM_032648	89.93	NA	rs3795427	1	32478405	A.G	0.056	0	A.G	0.0666666666666665	0	0.853	7.669040940841004961	-0.329245739264864723	0.0015518384237944715665	-0.174860362993998	0.0473541215062604	A.G	0.9645	1	-0.0930475503	0.036475075	0.47	0.107654333333333	0.151412429378531	0.0658626966292137	0.0441529492455418
HDAC1	1	+	32530294	1	1	A_23_P114656	1	13	NM_004964	85.33	0	6.992657e-02	0.0296398430398829	6940242	0	13	NM_004964	88.15	NA	rs12125987	1	32647969	C.A	0.101	1	C.A	0.113966666666666	1	0.204	11.266978493069798262	-0.070899960591977368	0.0665006073282063958629	0.00939077769830123	0.872983823441893	C.A	0.88	1	-0.012914377	1.824241e-01	0.16	0.151826373333333	0.146287825988701	0.196951827715356	0.103055555555556
MARCKSL1	1	-	32574421	1	1	A_23_P310	0	1	NM_023009	82.58	NA	9.30927e-02	0.0804934453051307	4860086	0	1	NM_023009	85.90	NA	rs587149	1	32639304	A.G	0.198	0	A.G	0.166666666666666	0	0.130	8.036764044877237723	0.052695020757763833	0.1270673899505547765898	0.0373031751956059	0.592486006857519	A.G	0.802	1	-0.0002054028	0.98935010	0.12	0.319091555555556	0.259887005649717	0.334619119850188	0.173389668367347
TSSK3	1	+	32600448	1	1	A_23_P399681	0	1	NM_052841	91.80	NA	9.749732e-02	0.0326959029101743	2490270	2	1	NM_052841	86.57	NA	rs12117354	1	32353039	A.N	0.999	1	A.N	0.999	1	0.434	NA	NA	NA	NA	NA	N.N	NA	1	NA	NA	NA	0	2.45683375142985e-30	NA	NA
BSDC1	1	-	32632649	1	1	A_23_P11705	0	8	NM_001143890	76.45	NA	9.11396e-02	0.0343401102659673	5570554	0	9	NM_001143889	88.25	NA	rs1149058	1	32773677	A.G	0.078	0	A.G	0.075	0	0.418	12.89658832441790359	-0.08861455271157841	0.0159234243529198238321	0.0937495494812259	0.173857442059966	A.G	0.931	1	0.01378226	0.4167079526	0.24	0.149136000000001	0.129661016949153	0.126232134831461	0.0738998724489796
ZBTB8OS	1	-	32888772	1	1	A_23_P357995	0	6	NM_178547	87.26	NA	6.143103e-02	0.0340170029905291	610138	0	0	NM_178547	88.59	NA	rs704885	1	32839178	A.G	0.107	0	A.G	0.0676166666666665	0	3.371	9.852191478244579415	0.164870067893460814	0.0000000025094188949026	-0.0194665994350792	0.673335483125701	A.G	0.91	1	0.018337517	0.262964127	0.7	0.203377888888889	0.117105639548023	0.152433711610487	0.069375
RBBP4	1	+	32889335	2	1	A_23_P326691	0	11	NM_001135256	80.00	NA	7.019083e-02	0.0472275389784984	1820246	0	11	NM_005610	81.85	NA	rs359955	1	32907361	A.C	0.267	0	A.C	0.283333333333333	0	0.381	11.1804512283384180904	-0.0706887932419541093	0.0324717954496862581948	0.0163492375743238	0.588381562956665	A.C	0.7605	1	-0.0007841102	0.9502220856	0.1	0.440608054794522	0.419209039548023	0.353540887640448	0.15234375
KIAA1522	1	+	32980098	1	1	A_23_P410965	0	6	NM_020888	79.54	NA	5.972665e-02	0.0582967575463761	6290626	0	6	NM_020888	87.54	NA	rs184848	1	32956724	A.G	0.148	1	A.G	0.121983333333333	1	0.462	10.829406730174039097	-0.085497842138569063	0.0112984113916978490266	-0.0479363833241051	0.452152805556813	A.G	0.858	1	0.02198269	0.34752253	0.18	0.227757479999999	0.167222880225989	0.25387108988764	0.0965972222222222
S100PBP	1	+	33055762	2	1	A_24_P222835	0	4	NM_001017406	81.59	NA	9.226036e-02	0.0428801817822952	5550114	0	2	NM_022753	81.62	NA	rs194655	1	33194048	C.T	0.225	1	C.T	0.252958333333334	1	2.527	6.988859210469223981	-0.083019899334058275	0.00002934234121498846887	-0.0192801041560978	0.482301591503637	C.T	0.2245	1	-0.0395033892	0.001181814	0.56	0.321959413333333	0.35150756920904	0.371141052434457	0.200175382653061
YARS	1	-	33056220	1	1	A_23_P379550	1	10	NM_003680	90.17	57	1.011230e-01	0.0832659635989337	5810025	0	12	NM_003680	84.31	NA	rs7527330	1	33152695	G.T	0.082	0	G.T	0.075	0	0.300	7.200441512952076906	-0.071214716533399558	0.0636729472970254395392	-0.0469084803400356	0.60183927771491	G.T	0.94	1	-0.01010781	0.82618712	0.14	0.146291555555556	0.163559322033898	0.102376535580524	0.0813137755102041
FNDC5	1	-	33109001	1	1	A_23_P420326	0	5	NM_153756	87.06	NA	1.109275e-01	0.117172308324519	5270088	0	5	NM_153756	89.32	NA	rs359955	1	32907361	A.C	0.267	0	A.C	0.283333333333333	0	0.101	7.191187167831423643	0.118165453483835420	0.1498332616867814603978	-0.213334556737196	0.367018157254364	A.C	0.7605	1	0.09146858	0.087243656	0.18	0.440608054794522	0.419209039548023	0.353540887640448	0.15234375
HPCA	1	+	33124684	1	1	A_23_P126159	1	1	NM_002143	83.78	53	1.254058e-01	0.0625689411907308	3930719	0	3	NM_002143	90.72	NA	rs17542433	1	33372702	G.A	0.118	0	G.A	0.1	0	0.455	6.1435306511053653367	-0.0799522575882530562	0.0369910852387214106329	0.0111205953685218	0.697688475812364	G.A	0.854	1	-0.0042453768	5.147634e-01	0.13	0.224513777777778	0.16271186440678	0.251253779026217	0.134885204081633
TMEM54	1	-	33139540	1	1	A_23_P62768	2	5	NM_033504	93.10	NA	8.408405e-02	0.0910847771812722	6650725	1	5	NM_033504	92.35	17	rs735402	1	33215651	T.C	0.142	0	T.C	0.175	0	0.189	7.075305054261760596	0.084533808436633120	0.1208189266539876488560	0.0594990433899184	0.284909532050493	T.C	0.843	1	0.0082349859	0.38135476	0.12	0.247980444444444	0.299152542372881	0.295711119850188	0.15234375
RNF19B	1	-	33202873	1	1	A_23_P321388	0	7	NM_001127361	85.13	NA	1.459021e-01	0.0589082181626288	430132	1	8	NM_153341	86.08	13	rs194652	1	33191793	T.C	0.331	0	T.C	0.375	0	0.313	6.195105036518381958	0.031229951496170222	0.1107753083961418028025	0.0749323427026344	0.117517549195828	T.C	0.6985	1	-0.012278315	3.675954e-01	0.21	0.437017333333332	0.461864406779661	0.426164670411983	0.234375
AK2	1	-	33275079	2	1	A_24_P500891	0	6	NM_013411	79.32	NA	5.133465e-02	0.040744504030155	1850400	2	6	NM_013411	86.93	NA	rs10914641	1	33240863	C.T	0.300	0	C.T	0.333758333333333	1	1.844	10.8868597234500228410	0.0664442974418612969	0.0002068226746967383178	-0.114713342239835	0.192215233215094	C.T	0.724	1	-0.020509866	0.061734656	0.36	0.453333333333332	0.21634916920904	0.406725333333333	0.219375
ADC	1	+	33319300	1	2	NA	NA	NA	NA	NA	NA	1.609116e-01	0.0793997806849785	2940168	2	11	NM_052998	88.06	NA	rs17542433	1	33372702	G.A	0.118	0	G.A	0.1	0	0.593	6.427680526392503424	0.071618818142012208	0.0055460378770386675740	-0.0735737736240212	0.0921738616640384	G.A	0.854	1	0.03729675	0.1426492	0.42	0.224513777777778	0.16271186440678	0.251253779026217	0.134885204081633
TRIM62	1	-	33420258	3	1	A_23_P112602	2	4	NM_018207	81.10	NA	1.013199e-01	0.0449930251336713	4290491	0	4	NM_018207	87.63	NA	rs17511157	1	33221096	A.G	0.133	0	A.G	0.191666666666667	0	0.518	7.334160894247045093	0.069687410799737101	0.0136750655182606983828	-0.00956671244350106	0.72099299027141	A.G	0.8185	1	0.003368426	0.654167542	0.08	0.231111222222223	0.30819209039548	0.349735041198503	0.102598852040816
ZNF362	1	+	33494760	1	1	A_23_P137543	0	8	NM_152493	79.43	NA	6.495577e-02	0.0512764621537962	2850458	2	8	NM_152493	89.86	NA	rs6425813	1	33504779	G.T	0.300	0	G.T	0.333333333333333	0	2.280	8.917217745806908624	-0.082121723150923753	0.0000338692167929366406	0.0088599012930443	0.827090120573544	G.T	0.728	1	0.0010531875	0.9634600	0.54	0.399999999999999	0.497175141242938	0.387219513108614	0.168367346938776
PHC2	1	-	33613781	1	2	NA	NA	NA	NA	NA	NA	2.777325e-01	0.169428408303443	6650739	0	0	NM_004427	102.07	NA	rs10737370	1	33694465	C.T	0.461	0	C.T	0.408333333333333	0	0.496	10.6945066120008647204	-0.0465165342998529532	0.0647601982340879622768	0.021229030247666	0.214606665840364	C.T	0.5965	1	0.0098302511	0.341405966	0.14	0.523816718894009	0.457344632768361	0.47334238576779	0.240353954081633
ZSCAN20	1	+	33710818	1	1	A_23_P23102	2	7	NM_145238	80.86	NA	7.987198e-02	0.0538954955386824	3710537	0	7	NM_145238	85.04	NA	rs644477	1	33908861	A.T	0.070	1	A.T	0.0733583333333335	1	0.543	6.790569864124465838	-0.097598719667587541	0.0108580982791484093042	-0.0188606272746326	0.640951256585909	A.T	0.919	1	-0.0069737413	0.4176983099	0.32	0.117288031111111	0.0774884776836158	0.150147314606741	0.0885682397959184
GJB3	1	+	35020497	1	1	A_24_P379233	0	1	NM_001005752	81.44	NA	1.000172e-01	0.0605483618951736	540563	0	0	NM_024009	95.03	NA	rs728447	1	34830735	C.A	0.429	0	C.A	0.416666666666667	0	0.969	6.035848570693850945	-0.083851069726902108	0.006797509718775796017	0.0141159836084809	0.348879952213273	C.A	0.5915	1	0.035132626	0.207430968	0.22	0.432017881278539	0.581920903954802	0.494006655430713	0.221221301020408
GJA4	1	+	35031185	1	1	A_23_P1083	0	1	NM_002060	89.01	NA	8.07744e-02	0.0833270509796351	4010441	0	1	NM_002060	85.91	NA	rs12076918	1	35089084	G.A	0.456	0	G.A	0.491666666666666	0	1.367	8.773760304156057899	0.146743104983123	0.0007275657526117917939	0.017997120828794	0.871721143748498	G.A	0.4925	1	0.004322906	0.844580320	0.55	0.507654333333332	0.525141242937853	0.478482700374532	0.248677685950413
C1orf212	1	-	35098004	2	1	A_23_P314666	2	1	NM_138428	84.65	NA	8.33942e-02	0.0393975525266314	870021	10	1	NM_138428	80.60	NA	rs4652867	1	35139877	T.G	0.267	0	T.G	0.333333333333333	0	2.917	11.883521840049789731	-0.099005075861919881	0.0000430734137288890651	0.00890741212366924	0.860550712507472	T.G	0.723	1	0.018357138	0.235878304	0.57	0.400000111111111	0.3954802259887	0.358175247191012	0.21484375
ZMYM1	1	+	35317558	1	2	NA	NA	NA	NA	NA	NA	1.027746e-01	0.0560769373564591	5890291	1	9	NM_024772	83.54	7	rs4652867	1	35139877	T.G	0.267	0	T.G	0.333333333333333	0	0.743	7.0205333165428225328	-0.0359491449336866650	0.0208558396681992608279	0.0815360357332562	0.0274143574184644	T.G	0.723	1	0.008361583	1.073243e-01	0.35	0.400000111111111	0.3954802259887	0.358175247191012	0.21484375
SFPQ	1	-	35431330	1	1	A_24_P105283	0	6	NM_005066	85.20	NA	1.401438e-01	0.0862828193560984	6400452	6	9	NM_005066	82.87	NA	rs16837214	1	35416859	C.T	0.011	0	C.T	0.00833333333333335	0	0.159	9.092029812982966419	0.197787467724902077	0.04201251846142461943145	0.237937375586286	0.417266876669424	C.T	0.9925	1	-0.0585358308	0.6013418897	0.26	0.0217284444444445	0.0166666666666667	0.0147568352059925	0.0088488520408163
ZMYM4	1	+	35507154	1	1	A_23_P104146	2	29	NM_005095	79.47	NA	8.372777e-02	0.0361002321013886	1190736	0	29	NM_005095	82.48	NA	rs7543044	1	35446898	G.A	0.155	0	G.A	0.141666666666666	0	0.188	8.654994945320121147	-0.068952768661789676	0.0037649613539252340007	0.0116435554777958	0.824186236031778	G.A	0.909	1	-0.0102091492	0.473874453	0.34	0.305415063926941	0.274293785310734	0.170362397003746	0.0956632653061224
NCDN	1	+	35795979	1	1	A_23_P97736	2	6	NM_001014841	87.79	NA	1.118944e-01	0.0675763418664952	4810722	0	7	NM_001014839	88.14	NA	rs12084705	1	35967406	C.T	0.208	1	C.T	0.1486	1	0.189	6.323246846545526267	-0.062215322956538616	0.0352762796948162815625	0.0435183055203198	0.317054960699731	N.N	NA	1	NA	NA	0.18	0.362291497777777	0.23338446779661	NA	0.115991709183673
TFAP2E	1	+	35811557	1	1	A_23_P322116	0	6	NM_178548	87.84	NA	1.076424e-01	0.0349880028723614	3890167	1	6	NM_178548	85.97	11	rs11580984	1	35954726	C.T	0.218	1	C.T	0.146383333333334	1	0.081	6.445698164684226406	0.041786236800356223	0.0324829364890009131273	-0.00659636027667784	0.842557199021573	C.T	0.8525	1	0.0606450553	0.016475103	0.1	0.346670911111111	0.204593775141243	0.243459692883894	0.115991709183673
PSMB2	1	-	35879730	1	2	NA	NA	NA	NA	NA	NA	2.028228e-01	0.0502183000042681	1190161	0	3	NM_002794	88.79	NA	rs4653137	1	35782252	A.G	0.038	0	A.G	0.025	0	0.195	10.548175863016684417	0.149001179109455539	0.03579381289606908822520	-0.134988483720723	0.310494265115447	A.G	0.9455	1	0.0032843523	0.856971579	0.19	0.0698471111111108	0.0483050847457627	0.0965461423220972	0.0632002298190176
C1orf216	1	-	35957377	1	1	A_23_P321377	0	1	NM_152374	79.36	NA	1.082763e-01	0.0534365048594779	6020458	0	1	NM_152374	88.19	NA	rs16822339	1	35993145	A.C	0.117	1	A.C	0.10925	1	2.023	6.664491772728541541	-0.158859070456916968	0.0000036567740340220918	-0.145819174191195	0.076680524644651	A.C	0.9085	1	0.023089374	0.50454609	0.49	0.169623537777778	0.169470559322034	0.164373310861424	0.0738998724489796
EIF2C4	1	+	36046414	1	1	A_23_P23171	0	17	NM_017629	80.65	NA	8.087192e-02	0.0431462591900883	5560739	2	17	NM_017629	83.42	NA	rs6697778	1	35899246	A.C	0.051	0	A.C	0.05	0	0.236	7.130840545834342237	0.083462195196198768	0.0343119424478148804525	0.121138937092089	0.0928208111887907	A.C	0.9625	1	-0.0475326607	0.4719720108	0.1	0.100661777777778	0.0915254237288135	0.0692486704119847	0.0260682397959184
EIF2C1	1	+	36121396	1	1	A_23_P11764	0	18	NM_012199	86.77	NA	6.45546e-02	0.0385305950262409	6550746	0	18	NM_012199	88.94	NA	rs274124	1	36364141	A.G	0.099	1	A.G	0.119283333333334	1	0.266	9.113595213467851508	0.065658978548631119	0.0360542254588736010845	-0.087652969669742	0.220196527645917	A.G	0.886	1	0.0180541224	0.28341781	0.25	0.146995071111111	0.105285944632768	0.173417119850187	0.133263888888889
EIF2C3	1	+	36169358	1	1	A_23_P97021	1	16	NM_177422	83.23	40	6.91278e-02	0.0457720301148397	5860500	0	4	NM_024852	87.46	NA	rs4653162	1	36386291	A.C	0.285	1	A.C	0.238075	1	0.744	8.812686024592212064	0.063974322188588464	0.0040701087826504611655	0.0633204366570804	0.166880174073059	A.C	0.743	1	-0.005880635	0.74187645	0.28	0.416850297777778	0.278594536440678	0.374014056179775	0.191884566326531
ADPRHL2	1	+	36327039	1	1	A_23_P34568	0	5	NM_017825	91.89	NA	8.33201e-02	0.0462576009391122	4390131	0	5	NM_017825	86.12	NA	rs7525882	1	36080484	G.A	0.054	1	G.A	0.0242583333333333	1	0.197	7.640218754728910433	-0.129590081458546252	0.0058512743775578357486	-0.307288653007745	0.564026973558702	G.A	0.969	1	0.0480160704	0.214417486	0.16	0.0960544577777775	0.00493001666666667	0.0624013632958805	0.0163888888888889
COL8A2	1	-	36338437	1	1	A_24_P365975	0	1	NM_005202	80.38	NA	1.100734e-01	0.0645287647449838	1030138	0	1	NM_005202	85.03	NA	rs3767703	1	36328345	T.C	0.087	0	T.C	0.0666666666666665	0	1.108	6.521594893269537785	-0.118930538354798290	0.0044709390991464204035	-0.0363095324200539	0.626495452436455	T.C	0.9065	1	-0.035480269	0.207162810	0.54	0.187733444444445	0.117514124293785	0.174669374531834	0.0663265306122449
TRAPPC3	1	-	36387654	1	1	A_23_P200535	0	3	NM_014408	85.85	NA	6.811884e-02	0.0389040340529131	4920128	0	4	NM_014408	89.65	NA	rs11588213	1	36607065	A.G	0.237	1	A.G	0.241825	1	0.404	8.9734890839318683931	-0.0399186330538836356	0.0531676725548666517795	-0.0943895505017421	0.0749092020159779	A.G	0.766	1	-0.011261744	0.2456511614	0.21	0.373370946666666	0.317173892372882	0.367907801498127	0.178252551020408
MAP7D1	1	+	36394389	1	1	A_32_P22401	0	16	NM_018067	82.88	NA	6.42473e-02	0.0406026735713843	4210719	2	16	NM_018067	85.53	NA	rs272834	1	36395317	T.C	0.163	1	T.C	0.211883333333334	1	0.365	9.9478362852496040603	-0.0390674882821196306	0.0775648991854862579487	0.0154680300953107	0.728810516189478	N.N	NA	1	NA	NA	0.11	0.2301446	0.187577571751412	NA	0.134885204081633
THRAP3	1	+	36462603	2	1	A_32_P94866	2	11	NM_005119	81.31	NA	1.100957e-01	0.0494614875281654	3310520	2	11	NM_005119	89.92	NA	rs17439489	1	36463186	G.A	0.112	1	G.A	0.0776916666666665	1	4.922	9.908192116748233857	-0.222693554809677868	0.0000000000091691099158	0.215976789318171	0.0961240923817345	G.A	0.8775	1	0.0184570277	0.249703099	0.88	0.214773337777778	0.0623007827683616	0.205822543071161	0.09
FAM176B	1	-	36562342	1	1	A_23_P62831	0	2	NM_018166	97.55	NA	6.7029e-02	0.0590579488005553	2970201	0	2	NM_018166	91.16	NA	rs7515998	1	36758730	T.C	0.078	0	T.C	0.0666666666666665	0	0.270	7.392267400638157682	0.060509785572377114	0.0381413425277168371963	-0.111250702846487	0.0254547139828709	T.C	0.923	1	-0.0223664078	0.31814751	0.17	0.149136000000001	0.117514124293785	0.152381584269663	0.0507015306122449
STK40	1	-	36624072	1	1	A_23_P74229	6	11	NM_032017	84.24	NA	8.699738e-02	0.0406223704860925	1940441	0	11	NM_032017	88.26	NA	rs750829	1	36824007	C.T	0.104	1	C.T	0.0620916666666665	1	0.476	11.978326149582168014	0.110598607198412288	0.0115873326079594107796	-0.0315057759463846	0.611167359254848	C.T	0.1	1	-3.518581e-02	0.13171112	0.27	0.176631071111111	0.107305135310734	0.161899288389513	0.0632002298190176
LSM10	1	-	36636080	1	1	A_24_P216681	0	1	NM_032881	91.28	NA	7.472228e-02	0.0481621484989586	3130008	1	1	NM_032881	92.37	14	rs4653186	1	36635516	T.G	0.344	0	T.G	0.283333333333333	0	0.888	9.009899930485827824	-0.062027763977451245	0.0027214444477712262938	-0.0129681002534967	0.770759256000018	T.G	0.6515	1	-0.0206377729	0.040359146	0.36	0.436543222222224	0.385310734463277	0.463168812734083	0.207828443877551
MRPS15	1	-	36702627	1	1	A_23_P114826	0	6	NM_031280	83.48	NA	6.771025e-02	0.0378870481709788	1400747	0	6	NM_031280	87.36	NA	rs10493073	1	36660049	A.G	0.089	1	A.G	0.0863666666666665	1	1.152	11.398440965829747640	0.115612725525692323	0.0018058724753668986551	0.126207433137247	0.182047675658092	A.G	0.8935	1	0.0049990713	0.736679001	0.22	0.15476804	0.0690172497175141	0.174474419475656	0.0549305555555556
CSF3R	1	-	36721096	1	1	A_23_P126218	0	16	NM_000760	92.51	NA	1.006999e-01	0.0606627295541003	3520338	2	16	NM_172313	91.03	NA	rs11263915	1	36792143	A.G	0.351	0	A.G	0.275	0	1.077	6.3961423829268024832	-0.0628924350813295091	0.0026501029646932572348	-0.0570404431608951	0.238701136972941	A.G	0.388	1	-0.0110792269	0.37802502	0.38	0.493550666666668	0.455084745762712	0.502291322097377	0.221221301020408
ZC3H12A	1	+	37712705	1	1	A_23_P326160	0	5	NM_025079	78.11	NA	7.611344e-02	0.0936832604732624	1570603	0	5	NM_025079	89.25	NA	rs11589893	1	37719442	T.C	0.113	1	T.C	0.154958333333334	1	2.801	9.8729211669473642132	0.3721032963129353166	0.0000030198409919357516	-0.158552958422649	0.202798753450627	T.C	0.106	1	0.0507592455	0.2377055411	0.61	0.110234213333333	0.19604570480226	0.176802325842697	0.12874681122449
SNIP1	1	-	37792490	1	1	A_24_P276531	1	3	NM_024700	80.32	51	8.469316e-02	0.0455332748239274	3440367	0	3	NM_024700	85.49	NA	rs2306627	1	38033090	T.C	0.280	1	T.C	0.30945	1	0.568	7.42886922486599488025	-0.04475003069892426882	0.0223127953546269353069	-0.0406745648280593	0.533735512875125	T.C	0.67	1	-0.018465302	0.4005215347	0.14	0.289008951111111	0.229000362711864	0.413990794007491	0.200175382653061
DNALI1	1	+	37795106	1	1	A_23_P160377	3	5	NM_003462	82.70	NA	4.944664e-02	0.062268158015083	240427	0	5	NM_003462	82.82	NA	rs6671265	1	37821260	A.G	0.080	1	A.G	0.0832	1	2.695	10.386196415551493644	-0.503707476926233966	0.0000003012745541930428	-0.310575327116669	0.187067085280972	N.N	NA	1	NA	NA	0.72	0.113256084444445	0.0709172271186441	NA	0.0595867768595041
GNL2	1	-	37834173	1	1	A_23_P34578	0	13	NM_013285	83.38	NA	7.806077e-02	0.0602577131434862	150021	1	15	NM_013285	89.05	7	rs2076519	1	37805634	G.T	0.462	0	G.T	0.475	0	1.375	11.466905553834793707	0.057721347023644232	0.0012476092289743778707	0.0791683712351294	0.138422135588723	G.T	0.4665	0	2.338790e-02	0.1055854341	0.43	0.540958222222221	0.522881355932204	0.474849056179777	0.247130102040816
C1orf109	1	-	37928779	1	1	A_23_P45970	0	4	NM_017850	85.50	NA	8.839861e-02	0.059459517709521	7210037	0	4	NM_017850	86.10	NA	rs2245872	1	37704373	G.A	0.339	0	G.A	0.266666666666666	0	0.895	8.141901933863005425	0.079350587733983541	0.0025222313167587717686	-0.00451793489156524	0.817567117655931	G.A	0.6965	1	0.02454396	0.212436400	0.47	0.484050174311927	0.422598870056497	0.440772880149812	0.21484375
CDCA8	1	+	37930745	1	1	A_23_P375	1	10	NM_018101	84.33	59	9.96254e-02	0.0984799600466013	3170487	1	10	NM_018101	92.58	22	rs900678	1	37970151	T.C	0.108	1	T.C	0.0967	1	0.475	7.328676984207123546	-0.113182209924300670	0.0209570355296464505557	0.025651477258459	0.827044665260922	T.C	0.9235	1	-0.006234673	0.8694466375	0.31	0.103517257777778	0.0744112949152542	0.072397404494382	0.0763888888888889
EPHA10	1	-	38003411	1	1	A_23_P385199	1	2	NM_173641	87.81	5	1.228314e-01	0.0430133140735705	3990575	0	2	NM_173641	84.14	NA	rs12044531	1	38225628	A.G	0.401	1	A.G	0.456866666666666	1	0.431	6.387375155450643049	0.045394801643527403	0.0065692002045336650440	0.0108725955942661	0.615348792819455	N.N	NA	1	NA	NA	0.2	0.467873466666667	0.393699385310735	NA	0.24202806122449
MANEAL	1	+	38032360	1	1	A_23_P391228	1	1	NM_152496	81.75	26	8.060855e-02	0.0605068071725744	1030609	0	2	NM_001113482	87.97	NA	rs4440824	1	38253293	T.C	0.491	1	T.C	0.424458333333333	1	0.227	7.16445636765691951	0.06230201972537380	0.0582719239298761237933	0.0496936398997208	0.0552115866402649	N.N	NA	1	NA	NA	0.19	0.445265711111111	0.418563501412429	NA	0.248007015306122
C1orf122	1	+	38046059	1	2	NA	NA	NA	NA	NA	NA	2.30397e-01	0.0478860748030308	3460338	0	2	NM_198446	88.95	NA	rs663428	1	37979384	A.G	0.204	0	A.G	0.225	0	0.365	11.251595282747160809	0.077072756325964831	0.0147447036699304145912	-0.0443626649929592	0.506850639831531	A.G	0.8445	1	0.0044722174	0.84583589	0.14	0.339476555555557	0.353389830508475	0.288974288389514	0.168367346938776
YRDC	1	-	38046452	1	1	A_23_P62840	0	4	NM_024640	84.89	NA	8.034473e-02	0.0453458848991457	1340491	0	4	NM_024640	87.92	NA	rs28411352	1	38051166	T.C	0.267	1	T.C	0.263141666666666	1	1.755	10.526684742782252968	-0.110180087066417451	0.0001332276108740870768	-0.0749372193697633	0.240388180506668	N.N	NA	1	NA	NA	0.47	0.28124316	0.223564850564972	NA	0.196109693877551
MTF1	1	-	38097879	1	1	A_23_P74241	2	10	NM_005955	82.20	NA	5.932512e-02	0.0509524406928673	4640379	0	10	NM_005955	87.76	NA	rs4634868	1	38237902	A.G	0.256	0	A.G	0.225	0	1.144	10.179280908266241212	-0.079738860048292032	0.0005634311497753063946	-0.0477439668616679	0.400852368023613	A.G	0.806	1	-0.0217946417	0.327890097	0.44	0.356543222222223	0.319491525423729	0.2937654082397	0.168367346938776
INPP5B	1	-	38185316	1	1	A_23_P85640	2	23	NM_005540	83.96	NA	9.532592e-02	0.0395570807474394	1410427	2	23	NM_005540	86.16	NA	rs34354043	1	38168792	G.A	0.154	1	G.A	0.145891666666667	1	0.248	6.332264776625584624	0.047083440118019834	0.0817377055803236718390	0.240493171041024	0.0310977248667256	N.N	NA	1	NA	NA	0.11	0.136792253333333	0.0442400370056497	NA	0.102598852040816
SF3A3	1	-	38228348	2	1	A_32_P63913	0	15	NM_006802	87.24	NA	1.139925e-01	0.0391355911672811	2260193	1	16	NM_006802	86.35	28	rs1108182	1	38331939	G.A	0.373	0	G.A	0.366666666666666	0	1.480	10.161120158740319042	-0.058218310088913018	0.0012149408267121408755	0.00426200813570964	0.925943248563687	G.A	0.6905	1	0.02422512	0.106970707	0.07	0.509155666666666	0.436158192090395	0.262932269662921	0.211415816326531
FHL3	1	-	38243821	1	1	A_23_P114839	0	4	NM_004468	89.97	NA	1.047895e-01	0.0455643686259876	7150746	2	5	NM_004468	84.84	NA	rs3932027	1	38195642	A.C	0.404	0	A.C	0.43655	1	0.965	6.3834210517816405428	-0.0493126189637981896	0.0032842130720684981071	-0.0458559874918679	0.518454522451979	N.N	NA	1	NA	NA	0.36	0.492365444444444	0.268039413559322	NA	0.24563901744393
UTP11L	1	+	38250970	1	1	A_23_P11774	0	7	NM_016037	80.81	NA	8.097869e-02	0.035608792927643	2190554	0	6	NM_016037	83.45	NA	rs11205944	1	38308774	C.G	0.169	1	C.G	0.095475	1	0.592	10.2874413201310943577	0.0634398236351330913	0.0066549767913270940767	0.0401964653112528	0.390845752082695	C.G	0.91	1	0.007909786	0.57155630	0.06	0.199100915555556	0.11841415	0.167446475655431	0.109375
POU3F1	1	-	38285037	1	1	A_24_P131293	0	0	NM_002699	95.25	NA	1.001641e-01	0.0301369708517323	4850672	0	0	NM_002699	90.13	NA	rs523864	1	38333555	G.A	0.164	0	G.A	0.15	0	0.978	6.0222469445818740397	-0.0409430549912584360	0.00445536785808697822	0.0273454224235081	0.193122616712962	G.A	0.828	1	0.0143338869	6.202650e-01	0.39	0.300721	0.315254237288135	0.299405996254681	0.146683673469388
RRAGC	1	-	39097927	2	1	A_23_P97623	1	6	NM_022157	82.53	0	6.251851e-02	0.0427601123550887	7000292	0	6	NM_022157	89.51	NA	rs3736890	1	39322570	A.G	0.178	0	A.G	0.225	0	0.518	9.90214956966492643176	0.05665189733399406818	0.0171293553317759528198	-0.0113599138865121	0.829005292972712	A.G	0.824	1	0.0094105035	0.587252036	0.28	0.291358222222222	0.421186440677966	0.226679352059925	0.168367346938776
MYCBP	1	-	39111637	2	1	A_23_P201655	2	4	NM_012333	82.39	NA	6.780808e-02	0.0471534225231148	5670075	1	4	NM_012333	82.83	48	rs2209477	1	39021473	C.T	0.200	0	C.T	0.183333333333333	0	0.583	9.89822637961789198	0.07876328391217116	0.0079385793174506780190	0.00425705596686107	0.912938065415148	C.T	0.839	1	0.017739076	0.257877316	0.44	0.337777777777776	0.270056497175141	0.277783704119851	0.140864158163265
GJA9	1	-	39119876	2	1	A_32_P214340	1	1	NM_030772	83.64	38	9.9857e-02	0.0561818667186195	5360280	0	1	NM_030772	82.62	NA	rs594856	1	38880584	G.A	0.384	0	G.A	0.308333333333334	0	0.636	6.661628024085824329	0.059173335324715963	0.0062787992363650957373	0.028072867046405	0.273752103875995	N.N	NA	1	NA	NA	0.33	0.499681142857144	0.409887005649717	NA	0.224170918367347
AKIRIN1	1	+	39229502	1	2	NA	NA	NA	NA	NA	NA	1.947176e-01	0.0710649075650745	1690673	0	4	NM_024595	88.10	NA	rs4660779	1	39246142	C.T	0.361	1	C.T	0.407775	1	20.900	7.8965902453850214116	0.2160136944009114768	0.0000000000000000000000	0.169308832653146	0.00424011375078142	C.T	0.6275	1	0.0705915465	2.071413e-09	1	0.442898715555556	0.357090387288136	0.466740318352061	0.228842975206612
NDUFS5	1	+	39264592	1	1	A_23_P10463	2	2	NM_004552	85.97	NA	6.549422e-02	0.0261925814096275	2030463	0	1	NM_004552	87.97	NA	rs3768324	1	39265049	T.C	0.282	0	T.C	0.332775	1	13.353	14.3423511153710503407	-0.2208508670667471419	0.0000000000000000000000	-0.200270304634495	0.000250661278181688	T.C	0.305	1	-0.0709595915	3.617805e-17	1	0.39695822222222	0.332871200847458	0.470002621722849	0.232063137755102
MACF1	1	+	39319704	1	1	A_24_P418637	0	11	NM_012090	79.09	NA	1.065594e-01	0.062365146466725	540136	0	29	NM_012090	86.57	NA	rs7554206	1	39701827	T.C	0.322	0	T.C	0.325	0	4.959	8.251028747595736235	-0.139504370945873230	0.0000000004850870816142	-0.0689508713358578	0.151517005706955	T.C	0.3055	1	0.0027504275	8.245181e-01	0.81	0.424691555555555	0.502542372881356	0.432518767790262	0.196109693877551
PABPC4	1	-	39815108	1	1	A_23_P51718	0	7	NM_001135654	83.97	NA	9.932296e-02	0.0756071081232939	6550142	2	13	NM_001135654	87.91	NA	rs3768302	1	39652906	G.T	0.196	1	G.T	0.222191666666667	1	1.634	7.333669557965965424	-0.129304521803240147	0.0000173395249607466440	-0.110694246041337	0.080807576927249	G.T	0.2245	0	-0.0085683662	0.396656754	0.52	0.305495817777778	0.266885698022599	0.37478452059925	0.149722222222222
HEYL	1	-	39877935	1	1	A_23_P430658	2	4	NM_014571	87.36	NA	8.409898e-02	0.0931983374282317	3140717	0	4	NM_014571	85.14	NA	rs10489534	1	40098351	T.G	0.053	0	T.G	0.0166666666666666	0	1.372	8.3266145536635924884	0.3276464956782107474	0.0002798995922772551381	-0.5957979706694	0.146916268772156	T.G	0.9795	1	0.0169810473	0.75337452	0.29	0.104177888888889	0.0327683615819209	0.0392682471910111	0.0175382653061225
PPIE	1	+	39977116	1	1	A_23_P74526	0	7	NM_203457	92.67	NA	1.145581e-01	0.056055256105203	450546	1	7	NM_203457	87.76	10	rs14528	1	39991867	C.T	0.433	1	C.T	0.444041666666667	1	0.824	7.560448831269899195	-0.068792409736753810	0.0020084098030022090597	0.104155861567835	0.00611527982963699	C.T	0.5175	1	0.016683627	0.280540286	0.26	0.440815395555556	0.410936314971751	0.518467138576779	0.241735537190083
BMP8B	1	-	40027120	1	1	A_23_P115118	0	0	NM_001720	105.91	NA	2.463726e-01	0.114858200409682	70167	1	6	NM_001720	86.51	18	rs17561720	1	39943813	T.C	0.200	0	T.C	0.158333333333333	0	0.625	15.266557227040349787	0.095750124005360329	0.0149234130997992747031	0.0164033394506959	0.520408582468043	T.C	0.8185	1	0.0033731716	0.64747789	0.31	0.328888888888888	0.253954802259887	0.305939996254682	0.163185586734694
TRIT1	1	-	40121764	1	1	A_23_P12062	0	10	NM_017646	81.22	NA	7.261127e-02	0.0504758078273283	430746	0	10	NM_017646	83.10	NA	rs3131646	1	40156139	T.G	0.298	1	T.G	0.336783333333333	1	10.895	9.602854353396082843	0.244531896372849528	0.0000000000000000000000	0.0319843843347017	0.52175343523362	T.G	0.26	1	-0.0287393145	0.01985548	0.99	0.365012684444445	0.347550724293785	0.363157209737827	0.231614478598104
MYCL1	1	-	40140274	1	1	A_24_P156757	0	1	NM_005376	78.73	NA	1.089735e-01	0.0508928870935095	3460181	0	1	NM_001033082	90.38	NA	rs4313386	1	40212185	A.G	0.288	0	A.G	0.216666666666667	0	0.641	6.174674331607830524	0.053717375664180216	0.0264757816294447501093	0.028755621507455	0.289279274901689	A.G	0.7715	1	0.050359695	0.104540070	0.29	0.454369292237443	0.351412429378531	0.35956238576779	0.168367346938776
CAP1	1	+	40278841	1	1	A_24_P62615	0	10	NM_001105530	85.40	NA	1.349299e-01	0.0606611827205798	1940634	1	12	NM_006367	86.88	5	rs4233484	1	40235249	T.C	0.144	0	T.C	0.158333333333333	0	2.980	9.246991985418386406	0.141597809614978976	0.000001693545855108169462	-0.089076710845328	0.0240693660434776	T.C	0.8215	1	0.027720511	0.026061337	0.6	0.240987666666666	0.287853107344633	0.290337752808988	0.148760330578512
PPT1	1	-	40335729	2	1	A_23_P62659	0	8	NM_000310	86.54	NA	5.445053e-02	0.0515008692682909	5090553	0	5	NM_001142604	85.80	NA	rs6600315	1	40337474	A.G	0.198	0	A.G	0.233333333333334	0	1.070	11.230852411767514809	0.101667461252358676	0.0007680870763722147387	0.172449898982839	0.0244652593387338	A.G	0.2115	0	-1.473563e-02	0.46997765	0.26	0.292424888888888	0.354802259887005	0.326485936329586	0.138888888888889
RLF	1	+	40399627	1	1	A_23_P126037	0	7	NM_012421	81.78	NA	8.372697e-02	0.0431100331225412	5910500	1	7	NM_012421	89.60	37	rs11589250	1	40441359	A.G	0.067	0	A.G	0.0833333333333335	0	0.195	8.909874432775362507	0.067597508577703164	0.0515499502143592636116	-0.109225723478777	0.0669725095950861	A.G	0.938	1	-0.011635876	0.7034442479	0.15	0.115555666666667	0.141242937853107	0.115803123595505	0.060613854595336
ZMPSTE24	1	+	40496319	1	1	A_23_P137427	0	9	NM_005857	85.36	NA	5.389714e-02	0.0310999551152602	5490408	0	9	NM_005857	82.68	NA	rs2235701	1	40655682	T.C	0.121	1	T.C	0.168075	1	0.206	11.895518387913197600	-0.060627345039701692	0.0463625791514905571944	-0.034441849611978	0.553041527978083	T.C	0.113	1	-0.0019131380	9.350758e-01	0.21	0.155491831111111	0.133134875423729	0.196228014981273	0.122448979591837
COL9A2	1	-	40555526	1	1	A_23_P45786	1	31	NM_001852	87.48	16	1.332507e-01	0.0509858589498607	2030612	1	31	NM_001852	86.86	3	rs3131649	1	40328865	A.G	0.191	1	A.G	0.230958333333333	1	0.976	6.902124187062446126	0.058566771790855586	0.0048526475737840080171	0.0228657052864851	0.33631977912929	A.G	0.766	1	-0.0005055224	0.967937802	0.33	0.273527475555556	0.303314925141243	0.391226625468165	0.148760330578512
SMAP2	1	+	40612314	1	2	NA	NA	NA	NA	NA	NA	1.829603e-01	0.150990513975387	1010168	0	9	NM_022733	84.35	NA	rs453604	1	40582445	G.A	0.138	0	G.A	0.15	0	2.675	8.060214401323211320	-0.111727744747254484	0.0000031283704819973224	-0.0845126156386797	0.231930640644409	G.A	0.8265	1	0.002248255	0.8880722999	0.17	0.235180444444443	0.28135593220339	0.291954737827716	0.163185586734694
ZNF643	1	+	40688365	1	1	A_23_P160200	3	4	NM_023070	83.44	NA	1.005828e-01	0.036675358746564	3400706	0	4	NM_023070	85.32	NA	rs7514343	1	40800981	C.A	0.230	1	C.A	0.212816666666666	1	0.662	6.284742705933358486	0.040605239025511358	0.0149558842253831869584	-0.0467234065708018	0.0191215323751602	C.A	0.7775	1	-0.014594027	0.773186976	0.3	0.34029004	0.226757998870057	0.347662640449438	0.154930555555556
ZNF642	1	+	40715888	1	1	A_32_P24709	0	5	NM_198494	86.01	NA	1.115723e-01	0.0452560797745204	7320202	0	5	NM_198494	82.42	NA	rs7537003	1	40804646	A.G	0.333	0	A.G	0.341666666666667	0	2.316	6.491446121530436209	-0.074332060827501364	0.0005441795604099741723	-0.0318182526417573	0.147482841079005	A.G	0.724	1	-0.038927697	0.001292725	0.48	0.47043600917431	0.491242937853107	0.426034026217229	0.182955994897959
DEM1	1	+	40747019	1	1	A_23_P193	0	2	NM_022774	85.27	NA	8.213857e-02	0.0449812200843067	4920594	0	2	NM_022774	85.47	NA	rs10889467	1	40783982	G.A	0.219	1	G.A	0.22945	1	5.857	7.837083526956411639	0.214292713759651338	0.0000000000123183685474	0.141218359762616	0.0026134767705364	G.A	0.82	1	0.023328582	0.348177039	0.91	0.320559822222222	0.232461786440678	0.320078846441946	0.140975436098256
ZNF684	1	+	40769819	1	1	A_23_P11598	0	4	NM_152373	86.18	NA	7.388281e-02	0.0694298707056845	5670397	0	4	NM_152373	83.00	NA	rs11208590	1	40880736	C.T	0.345	1	C.T	0.30275	1	0.453	8.034242909630128437	-0.065183900583522400	0.0273826560376237981842	0.0259927972609562	0.614074385169683	C.T	0.6725	1	-0.0155503895	0.436172025	0.23	0.456485871111112	0.289888694915254	0.440853172284642	0.207828443877551
RIMS3	1	-	40903911	1	1	A_23_P319583	1	7	NM_014747	80.88	11	1.276669e-01	0.0731897922417865	510768	0	7	NM_014747	88.66	NA	rs12044426	1	40911928	A.G	0.371	0	A.G	0.433333333333334	0	0.607	6.658602145495292390	-0.089824700272630884	0.0107245420728254714504	-0.0156227397250605	0.722828492160397	A.G	0.38	1	0.0142944254	0.15989413	0.31	0.511328444444444	0.422598870056497	0.496516209737827	0.240353954081633
NFYC	1	+	40929828	1	1	A_23_P22994	0	8	NM_014223	88.22	NA	8.924418e-02	0.048749488031088	4390102	0	8	NM_001142589	88.62	NA	rs7554973	1	41159590	T.C	0.336	0	T.C	0.383333333333334	0	0.984	7.4755559960694233368	-0.0629203420554683979	0.0034542706136559964136	-0.0502175344397609	0.200529705787905	T.C	0.629	1	-0.010203208	0.2841193114	0.21	0.416276555555556	0.487005649717514	0.438926625468164	0.24202806122449
CITED4	1	-	41100605	1	2	NA	NA	NA	NA	NA	NA	2.140683e-01	0.306563674116393	7050228	1	0	NM_133467	89.06	1	rs12566786	1	40980968	G.A	0.189	1	G.A	0.188658333333333	1	0.614	9.095743511181142438	0.091927496989767835	0.009622795902735736817135	-0.0399514589810019	0.755627652287286	G.A	0.7885	0	0.004589467	4.321025e-01	0.31	0.278313782222222	0.175487779378531	0.348969625468163	0.164930555555556
SCMH1	1	-	41399633	1	1	A_23_P12477	0	14	NM_012236	90.06	NA	9.574237e-02	0.0640760483829455	2230091	0	1	NM_012236	81.47	NA	rs12139225	1	41424284	A.G	0.067	0	A.G	0.075	0	0.524	6.801861464439148186	0.128832155383475783	0.0039923254294562671163	0.186516374224106	0.0402849930071569	A.G	0.9235	1	-0.003717944	0.89535184	0.39	0.133333444444445	0.129661016949153	0.144748602996255	0.0663265306122449
HIVEP3	1	-	42157083	1	1	A_23_P35330	1	8	NM_024503	93.00	47	1.115567e-01	0.0415059296182268	6770215	1	7	NM_001127714	87.58	23	rs12069432	1	42391327	A.G	0.205	1	A.G	0.164658333333333	1	0.551	6.510738018660330084	-0.056423516442479893	0.0124913974648377390508	0.0303994374976741	0.314981406787451	A.G	0.1765	1	1.052887e-02	0.364950599	0.33	0.283782555555556	0.243497609887005	0.295887419475656	0.191884566326531
GUCA2B	1	+	42391678	1	1	A_23_P63032	0	2	NM_007102	89.78	NA	9.674125e-02	0.0562969783021698	1030296	0	2	NM_007102	89.59	NA	rs953194	1	42289754	T.C	0.089	1	T.C	0.0558	1	0.933	6.04182277260917022	-0.16458678057073420	0.006141012877709739470	-0.109039219185265	0.365048841608743	T.C	0.91	1	-0.0298122805	0.0345591056	0.37	0.136760537777778	0.0813425152542373	0.162432082397004	0.102598852040816
FOXJ3	1	-	42573490	1	1	A_23_P566	1	12	NM_014947	85.92	50	8.70436e-02	0.0351264104214405	4540372	1	12	NM_014947	87.09	44	rs12040258	1	42806835	T.C	0.216	0	T.C	0.233333333333334	0	0.222	10.339500283302816896	0.037016635006413473	0.0673819214142892253250	-0.0443591980676954	0.382128209699936	T.C	0.7865	0	0.0054774585	0.6188765936	0.17	0.289698777777777	0.388700564971751	0.327063082397003	0.191884566326531
RIMKLA	1	+	42619054	1	1	A_23_P349406	0	4	NM_173642	81.80	NA	9.005412e-02	0.0438817738706158	3130156	0	4	NM_173642	89.59	NA	rs1335578	1	42722795	G.A	0.318	0	G.A	0.3	0	0.517	6.0659639062190366943	0.0398495631780463738	0.0114346414197967760629	-0.0465241218592796	0.0411699890844318	G.A	0.3445	1	1.917978e-02	0.311581459	0.41	0.409402666666667	0.345762711864407	0.482676205992511	0.238520408163265
ZMYND12	1	-	42694525	1	1	A_23_P160567	0	6	NM_001146192	83.29	NA	8.982016e-02	0.0755227136811264	5960746	0	7	NM_032257	83.93	NA	rs915329	1	42708994	A.G	0.154	1	A.G	0.15945	1	4.664	6.948899806157371906	-0.195853925551018243	0.00000007884602615249039	-0.306577114396049	0.100685531295846	A.G	0.8465	1	-0.063575027	0.2090417694	0.82	0.156384208888889	0.0470530745762712	0.234894359550561	0.104567652973284
PPCS	1	+	42694759	1	2	NA	NA	NA	NA	NA	NA	1.825897e-01	0.0724338840269124	1230762	0	2	NM_024664	84.09	NA	rs10493106	1	42596605	G.A	0.120	1	G.A	0.100116666666667	1	0.564	11.062739051211204711	0.067153147795457391	0.0038200129305279162395	0.0416157714616861	0.590875311452186	G.A	0.855	1	-0.011546408	0.43454401	0.34	0.202119173333333	0.141735164971751	0.241910400749064	0.0405774202815283
PPIH	1	+	42896634	1	1	A_23_P200940	0	1	NM_006347	85.59	NA	1.177402e-01	0.0454744697338989	3610184	0	8	NM_006347	84.47	NA	rs16829473	1	42658110	T.C	0.145	1	T.C	0.182833333333333	1	0.404	6.366503579203484087	0.045286085499610183	0.0312400369644090236676	-0.0308559318535912	0.68595835570569	T.C	0.8765	1	-0.014329146	0.394696521	0.33	0.212851626666666	0.203013581920904	0.190361479400749	0.115991709183673
YBX1	1	+	42920652	1	2	NA	NA	NA	NA	NA	NA	1.304946e-01	0.0687056033734026	6400286	1	5	NM_004559	87.20	23	rs10789419	1	42864544	A.G	0.381	1	A.G	0.366825	1	0.984	12.7154613927301696208	0.0605962979156163331	0.0027790358664181447068	-0.138589623097302	0.080322206515282	A.G	0.44	1	0.013253273	2.613751e-01	0.18	0.354646955555556	0.26170335	0.494404352059924	0.248007015306122
LEPRE1	1	-	43005342	1	1	A_23_P63038	2	14	NM_022356	89.48	NA	7.013178e-02	0.0437685319784105	4640328	3	14	NM_001146289	88.24	NA	rs841858	1	43171754	T.G	0.169	0	T.G	0.15	0	0.799	10.285712304361025460	0.072063716093187999	0.0096355254682749524875	-0.0617309232260558	0.331819267432169	T.G	0.8185	1	-0.006319838	0.783469979	0.2	0.330350666666666	0.247457627118644	0.29840763670412	0.178252551020408
C1orf50	1	+	43005502	1	1	A_23_P74435	2	4	NM_024097	84.46	NA	8.110231e-02	0.0390232620333625	3120035	1	4	NM_024097	88.62	22	rs841861	1	43133087	A.G	0.476	0	A.G	0.358333333333334	0	1.425	10.0863681549340604704	-0.0559379126204910815	0.0026914396842596666204	0.0714788606723407	0.0705451661067187	A.G	0.429	1	0.030930460	0.007937282	0.31	0.508721000000001	0.443785310734463	0.504089093632958	0.244710743801653
ERMAP	1	+	43055362	1	2	NA	NA	NA	NA	NA	NA	1.402721e-01	0.079829234993118	5420201	2	11	NM_001017922	84.89	NA	rs12406643	1	43084150	G.A	0.169	0	G.A	0.208333333333334	0	13.837	6.9755333170423412525	-0.1855179079105509221	0.0000000000000000000000	-0.355897673213101	2.99553997414488e-09	G.A	0.8055	1	-0.2101664395	5.233612e-39	1	0.259239555555555	0.348870056497175	0.335139205992509	0.12874681122449
CCDC23	1	-	43055646	1	1	A_24_P263937	0	2	NM_199342	78.96	NA	6.619647e-02	0.0429669335411052	5050487	1	2	NM_199342	85.60	30	rs12036861	1	43058341	T.C	0.221	1	T.C	0.239725	1	10.471	9.7873709008823883693	0.2725943634423568795	0.00000000000000000000000	0.249658057489508	0.000182636592091935	T.C	0.7545	1	0.096248525	1.666346e-12	1	0.343967208888889	0.266736658474576	0.392136647940073	0.16
ZNF691	1	+	43084866	1	1	A_23_P97221	0	1	NM_015911	83.95	NA	8.199632e-02	0.0553696314146636	5550070	1	1	NM_015911	87.72	8	rs1324335	1	42895853	A.T	0.132	1	A.T	0.116091666666666	1	0.547	7.3345871249555845139	-0.0540581159063054928	0.0232884908545487601117	0.00200191093746405	0.970646722405206	A.T	0.9005	1	-0.0022585616	0.83489110	0.36	0.182152697777778	0.18273944039548	0.157650374531835	0.0813137755102041
SLC2A1	1	-	43197434	1	1	A_23_P571	2	9	NM_006516	74.85	NA	7.311041e-02	0.0965547453016234	990095	4	9	NM_006516	85.02	NA	rs2367161	1	43210262	A.G	0.104	0	A.G	0.0833333333333335	0	4.286	8.129582902911602460	-0.290132627066530979	0.0000002824330205264402	0.0318948051874445	0.475209823052265	A.G	0.917	1	-0.0143666809	0.2944370662	0.82	0.183032111111111	0.175141242937853	0.152395887640449	0.109375
WDR65	1	+	43410601	1	1	A_32_P226468	0	2	NM_152498	84.29	NA	9.208093e-02	0.133957908799382	2120544	2	10	NM_152498	89.07	NA	rs16830101	1	43181157	G.C	0.115	1	G.C	0.126683333333334	1	0.863	9.51029442377049961	0.19669160470096700	0.00461877867928772722905251	-0.0323440386592542	0.421432766317742	G.C	0.914	1	0.0105765781	0.32755755	0.52	0.164189933333333	0.182844914124294	0.156227524344569	0.109375
EBNA1BP2	1	-	43410828	1	1	A_23_P103631	0	8	NM_006824	84.46	NA	9.845463e-02	0.0321141671387847	5080544	0	7	NM_006824	87.89	NA	rs3820588	1	43472400	A.G	0.258	0	A.G	0.175	0	0.814	13.180733178424018703	0.072725267497656537	0.0086046608107950284250	-0.0230807449135159	0.689907956673336	A.G	0.778	1	-0.0106072389	0.44404953	0.22	0.418647111111111	0.265254237288136	0.357020093632959	0.182955994897959
TMEM125	1	+	43508251	1	1	A_23_P115022	0	3	NM_144626	93.23	NA	1.025319e-01	0.104539897939425	2570114	0	3	NM_144626	88.30	NA	rs2784466	1	43524564	G.A	0.502	0	G.A	0.5	0	1.063	7.241565839910994562	-0.0756043046307633	0.0305594568726628122712	-0.014511555827498	0.743723151973333	G.A	0.472	1	-0.0097472077	0.57431820	0.35	0.529391515837103	0.474576271186441	0.470331966292135	0.248007015306122
TIE1	1	+	43539250	1	1	A_23_P126416	0	22	NM_005424	89.95	NA	1.058482e-01	0.0679209909991401	6060097	0	22	NM_005424	88.50	NA	rs6429538	1	43513261	A.G	0.403	1	A.G	0.44045	1	0.181	6.8061069246744780870	0.0467742116252293505	0.07250119975112356840441	0.0108716741853517	0.812800482241928	A.G	0.4005	1	0.0108829038	0.050683696	0.19	0.429063564444444	0.387843752542373	0.420339674157303	0.238263888888889
MPL	1	+	43576061	1	1	A_23_P137806	0	11	NM_005373	80.37	NA	1.204919e-01	0.0496858019621621	3290465	0	11	NM_005373	83.38	NA	rs11811512	1	43425816	G.A	0.029	0	G.A	0.0833333333333335	0	0.078	6.342348222850270112	0.091930071211073355	0.11031992714583083170510	-0.0223386694908124	0.715950559088853	G.A	0.9475	1	-0.006147638	0.579039477	0.03	0.0544395555555554	0.141242937853107	0.10135668164794	0.0344387755102041
CDC20	1	+	43597212	1	1	A_23_P149200	0	7	NM_001255	87.85	NA	1.300092e-01	0.0617593982628414	1710021	0	10	NM_001255	90.85	NA	rs680343	1	43439041	C.T	0.051	0	C.T	0.0333333333333333	0	0.429	6.665863048182896655	0.170060786560135957	0.0006217461711801597346	0.0998456789598757	0.789795313140616	C.T	0.9515	1	-0.008810347	0.703412972	0.24	0.0917728888888892	0.063276836158192	0.0878876853932588	0.0738998724489796
ELOVL1	1	-	43606286	1	1	A_23_P23380	1	7	NM_022821	82.61	44	1.141522e-01	0.0612414467953934	2480615	0	7	NM_022821	89.13	NA	rs12742974	1	43616236	C.T	0.275	1	C.T	0.26395	1	0.899	7.38910642091259184	-0.08195093654311199	0.0038051181525506909582	-0.0638966429580648	0.172379401257315	C.T	0.756	1	-0.001411304	0.942666006	0.5	0.306698875555556	0.224255650847458	0.346636404494383	0.178252551020408
MED8	1	-	43628070	1	1	A_24_P233915	2	4	NM_052877	82.33	NA	1.055743e-01	0.0653125624001163	3310440	0	6	NM_201542	88.32	NA	rs839993	1	43575707	A.C	0.365	1	A.C	0.294366666666666	1	19.261	8.6869143071417997959	-0.2337118635023946456	0.0000000000000000000000	-0.0359007239408523	0.388421718585543	A.C	0.3595	0	0.0398134550	5.148921e-06	1	0.400357111111111	0.222253961581921	0.411732535580525	0.24609375
KIAA0467	1	+	43661383	1	2	NA	NA	NA	NA	NA	NA	1.576809e-01	0.0722845946656141	6270435	3	56	NM_015284	89.96	NA	rs12407785	1	43679679	A.G	0.205	1	A.G	0.211591666666667	1	0.689	9.047065049609866350	-0.060141613691279773	0.0046085522575023407654	-0.0304572211639045	0.177176241419017	N.N	0.7975	1	NA	NA	0.33	0.203949862222222	0.244504016666667	0.315377292134831	0.12874681122449
HYI	1	-	43692505	1	2	NA	NA	NA	NA	NA	NA	1.102429e-01	0.0826638589639837	6200241	1	4	NM_031207	88.60	8	rs6954	1	43689229	T.C	0.356	0	T.C	0.425	0	2.125	10.806200143759143728	0.140140173918241046	0.0000450691457969387699	-0.02675770578824	0.511955966962899	T.C	0.5725	1	0.066563242	5.557562e-09	0.55	0.46320988888889	0.570338983050848	0.490087205992509	0.238520408163265
PTPRF	1	+	43769133	1	1	A_24_P385313	1	32	NM_130440	82.16	55	7.977848e-02	0.0376730525602232	4120397	0	33	NM_002840	86.87	NA	rs3791046	1	44004394	A.C	0.340	0	A.C	0.341666666666667	0	7.603	13.759107419342106127	0.161540459050044299	0.0000000000578104231153	0.0804550237317865	0.0896996706232674	A.C	0.706	1	0.019975725	1.847391e-01	0.93	0.466488888888891	0.457344632768361	0.421754400749063	0.224170918367347
KDM4A	1	+	43888383	1	1	A_23_P74446	0	21	NM_014663	83.64	NA	7.324841e-02	0.0434884725669325	670671	0	21	NM_014663	89.57	NA	rs6695915	1	43783158	G.A	0.091	0	G.A	0.0916666666666665	0	0.230	8.109213566718533883	0.060862179485908899	0.0471979839813236878854	0.0483717559816581	0.192791549394208	G.A	0.9405	1	-0.0491027994	0.023005707	0.1	0.157906222222223	0.186158192090396	0.105854741573034	0.109375
ST3GAL3	1	+	43945804	2	1	A_23_P200999	0	11	NM_174964	88.11	NA	7.849332e-02	0.0448904666838119	1090259	0	11	NM_006279	87.62	NA	rs10789434	1	43749208	G.C	0.264	1	G.C	0.315091666666666	1	0.785	7.557906196248277197	0.057244058136198102	0.0022559169375464538376	0.0208402037768655	0.676372337192988	G.C	0.2945	1	0.0017580377	0.83171041	0.35	0.421535564444444	0.399139982768361	0.438519460674155	0.203552318668252
ARTN	1	+	44171578	1	1	A_24_P251040	1	4	NM_057090	99.82	14	1.856867e-01	0.11252332358391	7160022	0	0	NM_057160	92.32	NA	rs2486013	1	44192835	A.G	0.069	0	A.G	0.125	0	0.324	9.115935596177573430	-0.118185778847173073	0.0000039733403294217595	-0.0176439937284267	0.484259817566428	A.G	0.9495	0	0.02407865	0.06910418	0.18	0.136572888888889	0.190677966101695	0.105878902621722	0.0885682397959184
IPO13	1	+	44185064	2	1	A_32_P135113	0	19	NM_014652	85.63	NA	1.502264e-01	0.0541567000479168	2360064	0	19	NM_014652	89.48	NA	rs663818	1	44351146	T.C	0.447	0	T.C	0.475	0	0.785	6.771266122822314770	-0.046716936665988459	0.015523237861903460555	-0.000891761393649832	0.97623062785246	T.C	0.5245	1	0.005785976	0.343072281	0.32	0.530844555555555	0.522881355932204	0.458296138576781	0.24968112244898
DPH2	1	+	44208239	1	2	NA	NA	NA	NA	NA	NA	2.228502e-01	0.0663084026694438	670450	0	0	NM_001384	93.05	NA	rs3791111	1	44148773	G.T	0.049	0	G.T	0.0583333333333335	0	1.195	8.952233545965786021	-0.129320551927335714	0.0006816274344876305236	-0.0688616923483854	0.292975374463948	G.T	0.9815	0	0.0520407531	0.540588004	0.44	0.097106222222222	0.104802259887006	0.036050647940075	0.0738998724489796
ATP6V0B	1	+	44213188	1	1	A_23_P137814	4	6	NM_001039457	85.36	NA	5.736018e-02	0.0414042530544595	6620167	0	7	NM_004047	92.64	NA	rs16831558	1	44274750	T.C	0.131	0	T.C	0.116666666666667	0	0.909	11.260739492139359541	-0.117005426596618445	0.0022858172194797354848	-0.0181188515326377	0.689538148910192	T.C	0.872	1	-0.0128891638	0.29657343	0.39	0.220128444444444	0.249717514124294	0.226714737827716	0.122448979591837
B4GALT2	1	+	44218769	1	1	A_23_P149206	1	6	NM_003780	91.11	27	6.851542e-02	0.0505782321438176	5860437	2	6	NM_001005417	90.11	NA	rs11210950	1	44313874	A.G	0.420	1	A.G	0.497125	1	1.105	9.4465159938517615501	-0.0765501778703672475	0.0037221609400437389963	0.13950483621969	0.00177230201662773	A.G	0.4895	1	-0.0290194501	0.077330867	0.45	0.486843871111112	0.53653981779661	0.52440745318352	0.248724489795918
CCDC24	1	+	44229866	2	1	A_24_P379353	1	4	NM_152499	89.20	57	1.075470e-01	0.0361844813589103	5860431	0	8	NM_152499	88.06	NA	rs17413277	1	44282715	T.C	0.213	1	T.C	0.227641666666666	1	1.202	5.9483249099820225680	0.0589115355476449026	0.00105820528601263675	0.0247968318811502	0.781196805102705	T.C	0.77	1	0.0032365099	0.798364682	0.01	0.319052844444444	0.319316511581921	0.337351801498128	0.163185586734694
SLC6A9	1	-	44269721	1	1	A_23_P11984	0	11	NM_001024845	89.73	NA	1.422111e-01	0.0572883152184113	4670180	0	0	NM_001024845	89.02	NA	rs2428965	1	44275496	T.C	0.347	0	T.C	0.275	0	0.716	5.669669937001215132	0.051189043862478759	0.0132563070280227179865	0.00984970520124048	0.733770546818172	T.C	0.692	1	0.0167891528	0.04727593	0.19	0.505955666666667	0.488983050847457	0.426020142322099	0.224170918367347
DMAP1	1	+	44451711	1	2	NA	NA	NA	NA	NA	NA	1.464239e-01	0.0837604719445009	2750544	1	9	NM_001034023	89.97	28	rs946960	1	44699233	C.T	0.264	0	C.T	0.2	0	0.542	8.8145327169537601719	-0.0383573639861400917	0.02085494376447671882602	0.0347137236307566	0.421276822217673	C.T	0.731	1	-0.029763533	0.12570035	0.26	0.391387666666667	0.277966101694915	0.374352374531836	0.182955994897959
ERI3	1	-	44593526	1	1	A_32_P155416	0	6	NM_024066	83.72	NA	1.291835e-01	0.0621146210651028	2070075	0	0	NM_024066	91.50	NA	rs156650	1	44828880	A.G	0.216	1	A.G	0.156408333333334	1	0.462	6.770583508237518089	0.046267585512701749	0.0108765108903874363477	-0.00414789078966437	0.896044893513315	N.N	0.23	1	NA	NA	0.24	0.314077395555555	0.217642796327684	0.330767539325843	0.173389668367347
RNF220	1	+	44643546	1	1	A_23_P424401	0	14	NM_018150	84.98	NA	1.028685e-01	0.0467244659469767	6060379	0	14	NM_018150	87.62	NA	rs4660794	1	44651808	C.A	0.409	0	C.A	0.416666666666667	0	0.690	8.854844355583743720	-0.059104167808843935	0.0069208752123770533871	-0.0061039027417119	0.745164388116596	C.A	0.6195	1	-0.0008268115	0.9332732534	0.44	0.46892278995434	0.480225988700565	0.453714307116105	0.236527423469388
TMEM53	1	-	44912686	1	1	A_23_P85853	3	2	NM_024587	94.75	NA	6.424693e-02	0.048112823099138	3450463	0	2	NM_024587	85.87	NA	rs7525308	1	45066105	G.A	0.340	0	G.A	0.383333333333334	0	0.953	10.240548959851366817	-0.058992065854453934	0.0059282538719309663122	-0.064131349808692	0.215854728072878	G.A	0.6385	1	-0.008211143	0.440105953	0.27	0.422044444444446	0.419209039548023	0.469886464419475	0.226961096938776
C1orf228	1	+	44912980	1	1	A_32_P453321	0	11	NM_001145636	85.95	NA	1.005324e-01	0.085773272829144	5220632	0	11	NM_001145636	89.30	NA	rs10890308	1	44771051	C.T	0.413	0	C.T	0.358333333333334	0	0.984	7.21099249018016053	0.12311334788260977	0.0027948240244484168215	-0.0141886271444123	0.84002507006578	N.N	0.603	1	NA	NA	0.3	0.463289	0.5454802259887	0.462970471910113	0.240353954081633
KIF2C	1	+	44978076	1	1	A_23_P34788	0	20	NM_006845	84.10	NA	1.192055e-01	0.0629822796270509	6620725	0	20	NM_006845	85.36	NA	rs270752	1	44774864	C.G	0.100	1	C.G	0.123875	1	0.385	7.32174389359935684	0.13020525333750038	0.0150643482957328878058	0.129789984723532	0.357529898811488	C.G	0.907	1	-0.0007596843	0.96792394	0.21	0.097206928888889	0.0842440550847457	0.16512865917603	0.103055555555556
RPS8	1	+	45013832	1	1	A_23_P46182	3	5	NM_001012	85.11	NA	1.050655e-01	0.0262848810547174	4860215	0	5	NM_001012	88.17	NA	rs7536146	1	44969357	G.A	0.347	0	G.A	0.433325	0	2.423	17.3700373884806218427	-0.0685093857829617014	0.0000955844767651647942	0.00257597383783361	0.906512707703834	G.A	0.608	1	-0.010809376	0.258475377	0.42	0.390400111111111	0.558187587288135	0.480983191011235	0.229591836734694
BEST4	1	-	45026013	1	1	A_23_P97242	0	5	NM_153274	89.53	NA	1.168e-01	0.0713717825755996	5960538	1	8	NM_153274	86.86	10	rs4660811	1	44808136	G.C	0.195	1	G.C	0.136366666666666	1	1.168	8.325120542253889866	-0.090143809437567418	0.00094821914928489025882	0.0179224960427691	0.495841079054423	G.C	0.8035	1	0.0045575593	0.61831089	0.47	0.27176892	0.18879575819209	0.301548176029962	0.173389668367347
PTCH2	1	-	45081203	1	1	A_23_P355311	0	19	NM_003738	92.49	NA	1.958453e-01	0.114352022782154	1170692	0	21	NM_003738	87.73	NA	rs11211021	1	44895722	C.A	0.422	0	C.A	0.5	0	0.172	8.226165500206485959	0.047948746028184691	0.0452386742235018068925	-0.00388770264263859	0.801198299903349	C.A	0.5315	1	-0.001231722	0.7594789774	0.17	0.522469333333334	0.542372881355932	0.455612745318351	0.25
EIF2B3	1	-	45224948	1	1	A_23_P115046	0	2	NM_020365	84.78	NA	8.197802e-02	0.0510217687567085	3190075	0	10	NM_020365	86.17	NA	rs263966	1	45149324	A.G	0.424	0	A.G	0.416666666666667	0	3.531	7.7578686741886695444	0.1044315473266291538	0.0000000081480728830741	-0.0117810260067687	0.794420492230044	A.G	0.575	0	-0.0018499856	0.811170622	0.82	0.440388155963303	0.446327683615819	0.546844569288388	0.240353954081633
HECTD3	1	-	45249614	1	1	A_23_P149221	5	20	NM_024602	89.65	NA	8.945785e-02	0.0665457136340468	6620142	1	20	NM_024602	89.10	2	rs11211079	1	45341934	T.G	0.138	0	T.G	0.116666666666667	0	0.185	6.522625141650963521	-0.048433480741098926	0.0594844384964909878022	0.0481819714621208	0.365427837931232	T.G	0.832	1	-0.031836415	0.018986983	0.24	0.217402666666666	0.215819209039548	0.280945891385768	0.114631541473834
UROD	1	+	45250416	1	1	A_23_P63050	1	9	NM_000374	91.10	10	8.919265e-02	0.0289740322776362	4060121	1	9	NM_000374	87.95	10	rs12141099	1	45264091	G.A	0.542	0	G.A	0.433333333333334	0	1.533	12.67225259028859341	0.0707972614428427	0.0005720603883292429970	0.000624008690119667	0.986635596895815	G.A	0.493	1	0.0073131060	0.391349994	0.45	0.495091555555556	0.524293785310734	0.449056910112359	0.249920280612245
HPDL	1	+	45565131	1	1	A_23_P74449	2	0	NM_032756	90.33	NA	1.095772e-01	0.0639559002705141	360129	0	0	NM_032756	88.26	NA	rs534534	1	45797288	G.A	0.364	0	G.A	0.375	0	0.455	6.81268061943213965	-0.04427477212634545	0.04490191017374223214631	-0.00365316501004913	0.886895562899901	G.A	0.365	1	0.011245060	0.3022601262	0.21	0.446498777777779	0.461864406779661	0.481566823970037	0.236527423469388
TOE1	1	+	45577928	1	2	NA	NA	NA	NA	NA	NA	1.517962e-01	0.123842761342858	7100605	0	7	NM_025077	88.79	NA	rs499600	1	45811664	T.G	0.128	1	T.G	0.142241666666666	1	0.352	8.302363602372773599	-0.053236047793613905	0.04032962106416171366163	-0.0586093180519615	0.170537489592646	N.N	NA	1	NA	NA	0.18	0.171226195555555	0.1975615759887	NA	0.156923297902901
MUTYH	1	-	45578729	2	1	A_23_P51660	0	15	NM_001048172	88.88	NA	5.939916e-02	0.0389687760392581	3830338	0	15	NM_001048171	89.83	NA	rs7522177	1	45450982	C.G	0.376	1	C.G	0.392583333333334	1	0.717	9.1862645967184128892	0.0584445765851939053	0.0035793531845151882465	-0.0313183899407348	0.535898574291066	C.G	0.5945	1	0.0062256773	0.35843155	0.19	0.391099253333333	0.260654480225989	0.457227161048688	0.243055555555556
TESK2	1	-	45729427	1	1	A_23_P9875	3	10	NM_007170	79.14	NA	7.829293e-02	0.0494284334539093	2600142	3	10	NM_007170	87.43	NA	rs11576668	1	45542754	C.G	0.079	1	C.G	0.0956166666666665	1	0.683	7.32004561721573576705	0.09642773635444865099	0.00523103809728509006050	-0.188150931947516	0.216788171971285	C.G	0.893	1	0.0365224529	0.08524108	0.28	0.103987671111111	0.0330356395480226	0.173562760299626	0.0775639184142488
MMACHC	1	+	45738442	1	1	A_24_P83586	0	3	NM_015506	76.25	NA	7.59507e-02	0.0756172145308607	7000296	3	3	NM_015506	86.91	NA	rs12743512	1	45726620	A.G	0.449	0	A.G	0.416666666666667	0	1.514	8.3082463665655357232	-0.0904815487575358207	0.0002936715015517954441	-0.048470762226068	0.430291673845696	A.G	0.543	1	-0.0497822742	0.002275866	0.67	0.491772888888888	0.548022598870056	0.475629157303371	0.244897959183673
PRDX1	1	-	45760196	1	1	A_23_P11995	0	4	NM_181696	85.61	NA	6.596619e-02	0.0290065355360378	5560328	3	5	NM_181697	87.75	NA	rs3219489	1	45570092	G.C	0.244	1	G.C	0.328933333333334	1	0.434	14.25164794785575140	-0.07629088633736557	0.0144586205808550083418	0.0128726389608516	0.629969181606809	G.C	0.748	1	-0.036157179	5.279649e-05	0.15	0.209117937777778	0.236631609039548	0.350019007490637	0.203552318668252
AKR1A1	1	+	45789084	1	1	A_32_P146701	0	7	NM_153326	84.90	NA	1.05458e-01	0.0780295971520237	3850709	0	1	NM_006066	85.64	NA	rs12026893	1	45561066	G.A	0.159	1	G.A	0.101333333333333	1	0.880	8.3399272055976716445	-0.1412755357663884603	0.0008289725585104434913	-0.106486465752819	0.333284697287366	G.A	0.8785	1	0.0094774756	4.091228e-01	0.45	0.23657744	0.0528596497175141	0.198170262172285	0.103055555555556
NASP	1	+	45822303	1	2	NA	NA	NA	NA	NA	NA	1.542201e-01	0.057902002343891	6650279	0	2	NM_172164	78.02	NA	rs1084086	1	45813687	T.G	0.261	1	T.G	0.323033333333333	1	0.378	6.454999454696631389	0.058761887800454285	0.0055950628763723475601	0.0364544658715973	0.177744819172084	T.G	0.7025	1	-0.0088852775	0.530178516	0.33	0.307835577777778	0.352362097175141	0.396873670411983	0.232063137755102
CCDC17	1	-	45862316	1	1	A_23_P430800	0	11	NM_001114938	81.82	NA	8.42047e-02	0.0603331580279531	2640672	2	11	NM_001114938	89.98	NA	rs2152078	1	45828187	C.T	0.260	0	C.T	0.325	0	7.768	6.633257816042424260	0.205540133750730825	0.0000000000006021849686	0.0133692532020423	0.607867613186114	N.N	0.706	0	NA	NA	0.99	0.311822222222223	0.502542372881356	0.392066097378277	0.232063137755102
GPBP1L1	1	-	45924889	2	1	A_23_P593	0	12	NM_021639	79.83	NA	6.000507e-02	0.0356155920378189	6280358	0	12	NM_021639	86.46	NA	rs3014216	1	45808347	T.A	0.489	1	T.A	0.440616666666667	1	2.075	10.7507058326102296064	-0.0594960323143837039	0.0003717524313859854601	0.0372229964191467	0.29856850321151	T.A	0.517	1	-0.0690472211	7.018382e-09	0.55	0.440384937777777	0.42590648700565	0.47450483895131	0.240353954081633
TMEM69	1	+	45926433	1	1	A_23_P104151	0	2	NM_016486	81.27	NA	6.856321e-02	0.0367682661314382	4780129	0	2	NM_016486	86.00	NA	rs10789467	1	45891332	G.C	0.282	1	G.C	0.33275	1	0.433	7.6019836732982213334	0.0414455391643167650	0.0119605142785856877197	0.0981967155424589	0.0775699808530474	G.C	0.69	1	0.0038809318	4.128747e-01	0.3	0.322547706666667	0.312605271186441	0.404443535580524	0.236388888888889
IPP	1	-	45989072	1	1	A_23_P9662	1	8	NM_005897	83.03	43	8.29132e-02	0.0613535309500195	6180020	0	8	NM_005897	87.63	NA	rs6697821	1	45989309	G.A	0.264	1	G.A	0.249975	1	16.864	7.646443805789439274	-0.262576086216972704	0.0000000000000000000000	-0.384363384058668	1.44986673638594e-06	N.N	NA	1	NA	NA	0.99	0.332450462222222	0.196322421186441	NA	0.234375
MAST2	1	+	46041871	1	1	A_23_P126008	2	28	NM_015112	91.90	NA	9.490703e-02	0.0558569596768858	1980095	1	28	NM_015112	92.19	28	rs6674105	1	46073966	G.T	0.262	0	G.T	0.225	0	1.486	7.314282584011469801	-0.090810499319465984	0.0008099929459670640597	0.0569966623739356	0.127843042002215	G.T	0.2395	0	0.0048701773	5.871262e-01	0.36	0.356069333333333	0.353389830508475	0.369426018726591	0.204081632653061
PIK3R3	1	-	46370967	1	1	A_23_P22970	6	6	NM_003629	85.14	NA	1.041964e-01	0.07425476507839	5570167	0	10	NM_001114172	86.49	NA	rs4539075	1	46130597	T.C	0.287	1	T.C	0.350416666666666	1	2.899	7.378520697361377501	-0.169894064704322945	0.0000005242706846431133	0.031343057470926	0.423057418896173	T.C	0.7165	1	-0.02370403	9.580352e-02	0.48	0.28403148	0.0679270903954802	0.390530707865168	0.229930555555556
TSPAN1	1	+	46413335	1	1	A_23_P160167	0	5	NM_005727	82.86	NA	7.00605e-02	0.0635219372195262	3310044	0	7	NM_005727	91.51	NA	rs10890384	1	46421633	T.C	0.098	0	T.C	0.191666666666667	0	4.232	7.6616055611896944910	0.2395812694240557761	0.0000000031935063482535	0.0638758060484257	0.0118807759919899	T.C	0.8525	1	0.0448036848	0.0002876625	0.91	0.192869333333334	0.342090395480226	0.252619486891385	0.173389668367347
C1orf190	1	+	46441592	1	1	A_32_P129010	3	1	NM_001013615	91.84	NA	1.098582e-01	0.0690166195841595	4250372	0	1	NM_001013615	85.55	NA	rs17413652	1	46539763	A.G	0.103	1	A.G	0.0846166666666665	1	8.984	5.759362270774211368	1.044272436922887737	0.000000000000000000000	0.071756211679801	0.357558672305459	N.N	0.8455	1	NA	NA	1	0.0615251422222222	0.0283695378531073	0.255469531835206	0.0663265306122449
POMGNT1	1	-	46458564	1	1	A_23_P96812	0	21	NM_017739	85.03	NA	8.013778e-02	0.0518751760474963	2260010	0	22	NR_024332	86.76	NA	rs661902	1	46675048	C.T	0.459	0	C.T	0.291666666666667	0	0.481	8.161834919217113793	-0.038251584705991722	0.0431716905340180368000	-0.120514840389028	0.0528480226348062	C.T	0.396	1	-2.298190e-02	0.072832771	0.22	0.452885324324324	0.348870056497175	0.466209647940073	0.24202806122449
RAD54L	1	+	46485953	1	1	A_23_P74115	0	17	NM_003579	82.78	NA	1.367009e-01	0.0958524856417381	6840706	0	18	NM_001142548	83.34	NA	rs1768808	1	46275804	C.T	0.347	0	C.T	0.416666666666667	0	1.170	6.503814525565084992	-0.095367296362177334	0.0014480637417753072782	-0.00716267095156631	0.855312153175303	C.T	0.6615	1	-0.007288737	0.84464871	0.48	0.408177888888889	0.514124293785311	0.448188651685395	0.240353954081633
LRRC41	1	-	46541625	1	1	A_23_P137403	0	7	NM_006369	83.95	NA	1.254474e-01	0.0595442252745998	50240	0	9	NM_006369	85.94	NA	rs12410307	1	46502985	A.G	0.091	0	A.G	0.05	0	0.417	6.436212389063876493	0.072529161367745981	0.0249408523259866399258	0.0292645928430552	0.687038322301868	A.G	0.8855	1	0.02092575	0.1055205894	0.21	0.184572888888889	0.0915254237288135	0.205964464419477	0.0344387755102041
NSUN4	1	+	46578976	1	2	NA	NA	NA	NA	NA	NA	1.674477e-01	0.109637339393973	580592	0	5	NM_199044	86.66	NA	rs17361812	1	46586595	T.C	0.265	1	T.C	0.299575	1	14.974	7.3350556825865398380	-0.1449704407088329983	0.0000000000000000000000	-0.101150478576053	0.0144699819771796	T.C	0.294	0	-0.0098007820	0.068658253	1	0.406931888888887	0.335664672033898	0.399556734082396	0.203055555555556
FAAH	1	+	46632525	1	1	A_23_P103226	2	11	NM_001441	88.12	NA	9.810477e-02	0.068857719614452	6290364	0	14	NM_001441	91.03	NA	rs1053624	1	46600072	T.C	0.263	1	T.C	0.299166666666667	1	3.697	6.81868543137840089	-0.12754857385017024	0.0000009675099508221763	-0.196782855521387	0.000197582887615183	T.C	0.294	1	-0.0240182287	5.025764e-05	0.7	0.387463088888889	0.282869480225989	0.399035625468164	0.207828443877551
MKNK1	1	-	46842553	1	1	A_23_P200126	0	10	NR_024174	83.53	NA	5.520814e-02	0.0337923747504145	460630	0	13	NM_003684	90.07	NA	rs11211328	1	46853252	T.C	0.249	0	T.C	0.25	0	2.818	8.690508180519703529	0.082582514647403904	0.0000032520970778548985	0.0258633256065433	0.483991603001084	T.C	0.2285	1	0.0300360597	0.003493866	0.63	0.356661777777777	0.423728813559322	0.375544138576779	0.1875
MOBKL2C	1	-	46855150	1	1	A_24_P225339	2	2	NM_201403	88.08	NA	1.024445e-01	0.0348943794021966	7000019	3	0	NM_201403	92.74	NA	rs12022855	1	46841171	T.C	0.509	0	T.C	0.391666666666666	0	2.051	6.1956084235589719000	-0.0474935767739414968	0.0007684314735041386513	0.02973246002914	0.205933169300449	T.C	0.4605	0	0.013853909	3.322502e-01	0.59	0.495170846846848	0.511581920903955	0.499432011235956	0.24968112244898
ATPAF1	1	-	46906686	1	2	NA	NA	NA	NA	NA	NA	1.987863e-01	0.20952290902635	4010026	2	8	NM_022745	84.41	NA	rs324423	1	46657691	A.G	0.040	1	A.G	0.0477916666666666	1	0.434	8.243923218415861953	-0.015298877931325585	0.6780500355260994371775	0.093954468833824	0.378067857584207	A.G	0.9585	1	0.002323449	0.868242760	NA	0.0696528133333333	0.05055777259887	0.0831874456928839	0.0507015306122449
KIAA0494	1	-	46957323	2	1	A_24_P233917	2	10	NM_014774	78.64	NA	6.92342e-02	0.033194401080855	2710546	1	10	NM_014774	83.97	3	rs1048380	1	46915125	A.G	0.229	1	A.G	0.199141666666666	1	6.074	10.9218245347330977779	-0.1182338888755512657	0.0000000000156519242012	-0.0619936614128706	0.227081195715248	A.G	0.2555	1	-0.0166665226	0.007770718	0.96	0.342846013333334	0.235054409887006	0.428299707865169	0.182955994897959
CYP4X1	1	+	47261826	1	2	NA	NA	NA	NA	NA	NA	1.617683e-01	0.100062485358194	2650767	0	11	NM_178033	85.53	NA	rs12041262	1	47269570	A.C	0.233	0	A.C	0.241666666666667	0	2.908	7.735066672267607579	-0.139194874779211941	0.0000085641807121561442	0.00710723974880768	0.812524759245965	A.C	0.7155	1	-0.047653256	3.127540e-04	0.47	0.391111222222223	0.355649717514124	0.372531509363296	0.180495867768595
CYP4Z1	1	+	47305746	1	1	A_23_P103971	0	11	NM_178134	79.27	NA	9.437065e-02	0.0444465703294105	3420014	0	11	NM_178134	88.87	NA	rs11211420	1	47269624	A.G	0.107	0	A.G	0.0618333333333335	1	0.854	6.059422422899933380	-0.056157887990471889	0.0188496082611395721074	-0.0322047298059319	0.48313640514406	A.G	0.9045	0	-0.060127729	0.2023062130	0.37	0.194489	0.114721683615819	0.162010524344569	0.0507015306122449
PDZK1IP1	1	-	47428358	1	2	NA	NA	NA	NA	NA	NA	1.984051e-01	0.121469957207511	3520066	1	3	NM_005764	89.08	18	rs2248907	1	47428403	A.G	0.184	0	A.G	0.183333333333333	0	1.371	7.120768155260644328	-0.175329667286045737	0.0005454834448128664803	-0.100633302244964	0.0146917468832075	A.G	0.8075	1	-0.005866073	0.651043782	0.7	0.268365444444445	0.270056497175141	0.296054820224718	0.15234375
TAL1	1	-	47468030	1	1	A_23_P63371	1	3	NM_003189	81.87	28	1.197271e-01	0.0522802288948791	7200053	0	3	NM_003189	89.49	NA	rs7532148	1	47518093	C.T	0.200	0	C.T	0.158333333333333	0	1.263	6.425401752926684473	-0.082106523249221436	0.0016602645630121593001	0.00943634080551344	0.748215676917087	C.T	0.832	1	0.0038750166	0.537742564	0.06	0.302222222222221	0.220056497175141	0.288908674157304	0.178252551020408
CMPK1	1	+	47572055	1	1	A_23_P115366	1	4	NM_001136140	79.18	17	9.332562e-02	0.0538460551741452	1690484	0	5	NM_016308	79.66	NA	rs6662814	1	47629662	A.G	0.511	0	A.G	0.475	0	7.556	11.8761436311359673823	0.152568225026151	0.0000000000019166890297	0.0879001904977424	0.0630955470854178	A.G	0.5355	1	0.0261423900	0.083704152	0.95	0.499473954128441	0.556779661016949	0.552588550561799	0.244897959183673
FOXE3	1	+	47654330	1	1	A_23_P112666	1	0	NM_012186	89.60	6	1.233274e-01	0.0533115071446971	7380603	0	0	NM_012186	96.37	NA	rs2798352	1	47413343	G.A	0.361	1	G.A	0.309316666666667	1	1.459	7.0842369963369078434	0.0684611066802482127	0.0001429990695869243211	0.0360681745368623	0.150803818714479	N.N	NA	1	NA	NA	0.62	0.386533164444445	0.158612032768362	NA	0.221221301020408
FOXD2	1	+	47674275	1	1	A_23_P86171	0	0	NM_004474	86.47	NA	1.055311e-01	0.0744010481570231	5260364	0	0	NM_004474	89.29	NA	rs2622920	1	47667344	A.G	0.498	1	A.G	0.481941666666666	1	0.723	7.52392816741395976	-0.10302820634971462	0.0048917734074986896076	0.0391318869216109	0.301805346583204	A.G	0.59	1	-0.0174175152	0.22372898	0.37	0.306911617777778	0.263804409887006	0.487247205992508	0.246358501783591
SLC5A9	1	+	48460943	1	1	A_24_P242581	0	13	NM_001011547	78.59	NA	1.004618e-01	0.0783752850034247	70270	0	14	NM_001135181	87.75	NA	rs13376323	1	48412385	T.G	0.138	0	T.G	0.125	0	2.740	6.591199620246706026	-0.182771483755170688	0.0000042758641254359020	-0.128015163874282	0.0328894361290736	T.G	0.837	1	-0.090085934	2.449643e-04	0.65	0.252958222222221	0.224576271186441	0.271902625468164	0.09
SPATA6	1	-	48710432	1	1	A_23_P327483	0	12	NM_019073	85.42	NA	8.879074e-02	0.0494434650138041	5670328	0	12	NM_019073	88.40	NA	rs212987	1	48462179	G.A	0.046	1	G.A	0.0333333333333333	0	3.819	6.1006032162198371438	0.2978910778700846751	0.0000000000445057324328	0.131564556606398	0.0494113396163147	G.A	0.981	1	0.1120344611	0.0011462220	0.88	0.070720537777778	0.0632768361581921	0.0435559288389511	0.05859375
BEND5	1	-	49015134	1	1	A_23_P904	1	5	NM_024603	81.60	13	1.106085e-01	0.0512784108706303	6860673	1	3	NM_024603	86.88	12	rs11205502	1	48770467	T.A	0.253	1	T.A	0.282333333333333	1	1.106	6.275100214134140764	-0.049639609109497877	0.0015869882064649676323	-0.0080981820676351	0.66199923063575	T.A	0.7495	1	-0.005942496	0.912334572	0.35	0.351934826666667	0.359933514124294	0.367284340823972	0.176457914392416
FAF1	1	-	51198524	1	1	A_23_P96853	0	17	NM_007051	86.53	NA	8.852264e-02	0.0393129016406921	5220187	1	18	NM_007051	88.26	17	rs11582024	1	51263192	G.A	0.084	1	G.A	0.0777	1	0.432	9.757801945969173829	-0.093099110948987374	0.0186772975268203467181	-0.157367705029306	0.239784767740341	N.N	0.9155	1	NA	NA	0.27	0.144003995555555	0.0357599728813559	0.16259365917603	0.05859375
CDKN2C	1	+	51206954	1	1	A_23_P85460	2	1	NM_078626	86.75	NA	9.552503e-02	0.073201824703765	5690167	3	0	NM_078626	88.41	NA	rs11205809	1	51320012	G.A	0.182	0	G.A	0.15	0	0.378	9.216782438157073543	0.117326738945409376	0.0091156637016067687540	0.0341827462145245	0.34427141665772	G.A	0.8395	1	-0.0030158252	0.803876651	0.12	0.31162488888889	0.28135593220339	0.275028239700374	0.115991709183673
RNF11	1	+	51474532	1	1	A_23_P137434	0	2	NM_014372	79.33	NA	9.03633e-02	0.0350597884938829	2710204	0	2	NM_014372	87.37	NA	rs12130529	1	51283413	A.G	0.067	0	A.G	0.0696416666666665	0	0.238	11.331878251849945016	0.082452984408913063	0.0184279275147192223017	0.0730761066514379	0.421710923235647	A.G	0.9415	1	0.008208752	0.80505680	0.22	0.115555666666667	0.118024714971751	0.109248494382022	0.0622222222222222
EPS15	1	-	51660381	1	1	A_32_P162416	0	24	NM_001981	78.72	NA	1.502005e-01	0.0579443227068165	4860072	0	24	NM_001981	85.64	NA	rs10399889	1	51782791	T.C	0.098	0	T.C	0.0666666666666665	0	0.970	6.615608198555308128	-0.105115433463314201	0.0012224143737373793783	0.0195128189751331	0.766514478203342	T.C	0.897	0	-0.0362491236	0.0028271906	0.6	0.183980444444444	0.117514124293785	0.171050232209738	0.069375
OSBPL9	1	+	51968080	1	1	A_23_P148916	1	19	NM_148907	79.84	19	5.822551e-02	0.0358046912733237	3460731	0	4	NM_148909	78.32	NA	rs12068026	1	51791218	C.A	0.315	1	C.A	0.311758333333333	1	0.941	11.883376637001843434	0.074518388579245073	0.0035794193705127597127	0.00482080278525609	0.792364542585931	C.A	0.7295	1	-0.012900653	0.445118420	0.35	0.428581782222223	0.426662186158192	0.387137202247191	0.15157631680123
NRD1	1	-	52117197	1	1	A_23_P23006	0	30	NM_001101662	84.01	NA	6.235538e-02	0.0313334410430888	360056	0	31	NM_002525	86.41	NA	rs1770791	1	52036652	G.A	0.306	0	G.A	0.225	0	2.064	11.5237718732534517585	0.0677213376282650575	0.0000387608856258214729	-0.024269933489689	0.597095389999996	G.A	0.266	1	0.017672280	0.111457986	0.74	0.447530301369862	0.353389830508475	0.442830610486891	0.1875
RAB3B	1	-	52228936	1	1	A_32_P18668	0	4	NM_002867	79.52	NA	1.019766e-01	0.0934700040645373	2810327	0	4	NM_002867	86.88	NA	rs10888740	1	52172685	A.G	0.482	0	A.G	0.45	0	5.212	5.985819766498432948	0.225896250949799371	0.0000004248097731363032	0.00728093873617243	0.929038360270784	A.G	0.6105	0	0.022379067	0.506079055	0.93	0.473551648401825	0.498305084745763	0.479251333333334	0.232063137755102
KTI12	1	-	52272060	1	1	A_23_P103276	1	0	NM_138417	79.43	23	9.693097e-02	0.0426352438378716	10446	0	0	NM_138417	89.39	NA	rs12097772	1	52026381	T.C	0.196	1	T.C	0.1471	1	0.484	7.1600288162578529239	-0.0557649374583651589	0.007075297592759266507301	0.0355444165584112	0.72176397817741	T.C	0.8395	1	-0.007101142	0.541423163	0.32	0.228146177777778	0.0388650779661017	0.28124488764045	0.146683673469388
TXNDC12	1	-	52293635	1	1	A_23_P200199	0	6	NM_015913	84.55	NA	7.079565e-02	0.0486530015654797	1510736	1	6	NM_015913	93.33	46	rs4394585	1	52485622	G.A	0.302	0	G.A	0.275	0	0.899	8.8064049397913191086	0.0595719178474051481	0.0041145088071845581368	0.00739704684135943	0.874983931303514	G.A	0.3565	1	-0.017358661	1.455181e-01	0.52	0.434647111111112	0.38728813559322	0.43653493258427	0.248724489795918
BTF3L4	1	+	52294444	1	1	A_23_P51269	0	4	NR_024350	83.60	NA	6.119009e-02	0.0381662357569285	4560630	0	4	NM_001136497	83.55	NA	rs2794994	1	52277045	C.T	0.058	0	C.T	0.0420833333333333	1	0.340	10.4522803560670052292	-0.0876358786548781105	0.0284880083191390021113	-0.154202442013845	0.58574512508008	C.T	0.9455	1	-0.004406393	0.874944697	0.25	0.102202666666667	0.0155139039548023	0.0973642434456927	0.0163888888888889
ZFYVE9	1	+	52380633	1	1	A_23_P33768	0	18	NM_004799	83.09	NA	2.159858e-01	0.0613036691158061	1470601	2	3	NM_004799	87.94	NA	rs2795004	1	52190728	A.G	0.136	0	A.G	0.0916666666666665	0	0.142	8.478262303850776505	-0.087321060048407603	0.0853333033411407537727	-0.0571071544571476	0.122335965266612	A.G	0.8875	0	-0.080187973	0.5986149	0.09	0.250943222222223	0.15225988700565	0.189200097378276	0.0813137755102041
CC2D1B	1	-	52604452	1	1	A_24_P76740	1	23	NM_032449	85.78	41	5.96463e-02	0.044493985529391	4010608	1	23	NM_032449	85.41	8	rs7513934	1	52590776	G.A	0.427	0	G.A	0.45	0	5.256	9.018364703592173015	-0.113942426475642858	0.000000000848812131693000	0.135076593547491	9.49644756998813e-06	G.A	0.55	1	-0.0094168697	0.132985479	0.93	0.498488999999999	0.532203389830509	0.523644981273409	0.247130102040816
PRPF38A	1	+	52642806	2	1	A_23_P200186	2	9	NM_032864	84.56	NA	6.210189e-02	0.043051615926739	2100113	1	9	NM_032864	86.23	6	rs6682550	1	52726354	C.T	0.243	0	C.T	0.23255	1	2.239	8.918223358041833748	0.074867861875127964	0.0003964422470830175627	0.0208057667837476	0.739674731752755	C.T	0.8315	1	0.0183191398	8.578275e-02	0.53	0.442471229357799	0.163655040677966	0.268040872659175	0.149722222222222
ZCCHC11	1	-	52791331	1	1	A_23_P34433	1	29	NM_001009881	74.68	10	1.094524e-01	0.0637016953366688	6520204	1	29	NM_001009881	87.86	36	rs2762829	1	52550457	A.G	0.038	0	A.G	0.0583333333333335	0	0.247	9.7048612263413307488	0.1698881609989165431	0.0029081329347406814634	0.0923201765731104	0.228410776293789	A.G	0.944	0	0.0539843226	0.03603307	0.42	0.0787359999999997	0.104802259887006	0.107225647940074	0.0441529492455418
GPX7	1	+	52840630	1	2	NA	NA	NA	NA	NA	NA	1.637376e-01	0.141387302268456	3830538	1	2	NM_015696	86.54	23	rs835339	1	52834829	C.G	0.465	1	C.G	0.516775	1	23.815	7.16512457966597793	0.49957338024047754	0.0000000000000000000000	0.441653751416948	3.5283880850435e-08	C.G	0.521	1	0.006550562	0.528338151	1	0.493191635555556	0.358452760169492	0.451453812734081	0.245555555555556
C1orf163	1	-	52936626	1	1	A_23_P347508	2	2	NM_023077	84.32	NA	6.096881e-02	0.0533411725180581	6650113	1	2	NM_023077	88.00	47	rs269312	1	52912046	G.C	0.333	1	G.C	0.351133333333334	1	15.002	8.055466713585770933	0.216303076558330337	0.0000000000000000000000	0.200142056500269	0.000101053312981259	G.C	0.667	1	0.0328554272	0.000337296	1	0.403710311111111	0.402839317514124	0.464670516853933	0.224930555555556
ZYG11B	1	+	52964718	2	2	NA	NA	NA	NA	NA	NA	1.986783e-01	0.118578337708927	4610019	0	13	NM_024646	82.48	NA	rs11205998	1	52976174	A.G	0.060	0	A.G	0.0166666666666666	0	1.097	9.7799703041251717650	0.2724215752387849632	0.0000009841005865762753	1.93211837732833	0.0331060129168679	A.G	0.9775	0	0.0941312554	0.104464619	0.42	0.123377777777777	0.0327683615819209	0.0429238764044943	0.0088488520408163
ZYG11A	1	+	53080770	1	1	A_32_P132589	1	13	NM_001004339	79.45	49	8.168052e-02	0.0569787017938888	2000286	2	4	NM_001004339	90.34	NA	rs6662414	1	52971481	G.A	0.505	0	G.A	0.525291666666665	1	0.255	6.463022198687585096	-0.0514994165500625	0.0414451619096256607122	-0.0196096760624735	0.375031537463532	N.N	0.47	1	NA	NA	0.2	0.423342261261261	0.340880857344633	0.489629097378278	0.247130102040816
ECHDC2	1	-	53160034	1	2	NA	NA	NA	NA	NA	NA	2.516562e-01	0.171989639857474	5860048	2	8	NM_018281	82.39	NA	rs1288339	1	53401150	T.C	0.111	0	T.C	0.10225	0	0.729	13.606173052128346157	0.129324202879364497	0.0028522630798566428467	0.0131446919176815	0.801498561685473	T.C	0.832	1	0.016452808	0.36925234	0.15	0.208395111111111	0.229892966101695	0.31701527340824	0.0956632653061224
SCP2	1	+	53165535	1	2	NA	NA	NA	NA	NA	NA	2.400733e-01	0.179450215310395	5690678	0	3	NM_002979	85.68	NA	rs1769299	1	53358311	G.T	0.438	0	G.T	0.375	0	0.781	11.81403133553294005	0.07582112733737181	0.004188385841303654544276	-0.035031693573401	0.612522089443491	G.T	0.519	1	0.0174853071	0.151639105	0.3	0.437847111111111	0.563559322033898	0.537571262172285	0.24702479338843
PODN	1	+	53300472	1	1	A_23_P368154	0	9	NM_153703	88.26	NA	9.671538e-02	0.0453353398728972	7610193	1	10	NM_153703	88.09	43	rs12140961	1	53403617	A.G	0.380	0	A.G	0.425	0	1.031	5.8007052957469698029	0.0440819434566105672	0.0075122729199090798602	0.0231814031196	0.769461670208159	A.G	0.402	1	0.032447944	0.16254856	0.4	0.484622222222221	0.536440677966102	0.501267265917602	0.236527423469388
SLC1A7	1	-	53380877	1	1	A_23_P325562	2	10	NM_006671	89.95	NA	1.192649e-01	0.101369463494708	6650243	1	10	NM_006671	92.27	27	rs874349	1	53404490	T.C	0.242	0	T.C	0.183333333333333	0	2.382	8.897178867872566954	-0.281048938433064555	0.0000404110231970733480	-0.130591602557668	0.163437122187031	T.C	0.7635	1	-0.032772707	1.007639e-01	0.42	0.356424888888889	0.236158192090395	0.341724307116105	0.196109693877551
CPT2	1	+	53434688	1	1	A_23_P148919	1	4	NM_000098	82.83	2	6.090381e-02	0.0693156618653819	5560563	0	4	NM_000098	82.52	NA	rs2275087	1	53466976	C.T	0.293	0	C.T	0.3	0	0.374	11.1735595630781041621	0.0617723123816548009	0.0333228674859724627311	-0.0133552792977241	0.861479034439904	C.T	0.6815	1	0.010741295	0.5125145568	0.14	0.393600111111112	0.379661016949152	0.411030632958804	0.232063137755102
C1orf123	1	-	53458877	2	1	A_23_P23017	2	7	NM_017887	84.58	NA	5.657587e-02	0.0381299830127699	7100368	0	7	NM_017887	87.88	NA	rs3736118	1	53456912	G.A	0.287	0	G.A	0.3	0	27.478	9.743013244243698523	-0.364460900697128443	0.0000000000000000000000	-0.162210166701962	5.87653651328535e-05	G.A	0.6815	0	-0.0156386662	2.807072e-02	1	0.404622333333332	0.379661016949152	0.411068288389515	0.234375
MAGOH	1	-	53476795	1	1	A_23_P200216	0	4	NM_002370	78.80	NA	9.311888e-02	0.0483530114175349	2970427	0	1	NM_002370	86.80	NA	rs11206127	1	53486137	A.G	0.396	1	A.G	0.421975	1	0.322	10.178314174162494510	-0.056208768330763464	0.0178692915814950836761	-0.0195472391104645	0.624582135033588	A.G	0.5825	1	-0.006167273	0.482138205	0.14	0.438560128888889	0.406495539830509	0.429771816479402	0.24968112244898
LRP8	1	-	53566314	1	1	A_23_P200222	0	18	NM_004631	80.07	NA	1.227522e-01	0.0506998172648294	2710102	1	17	NM_001018054	82.87	29	rs4926986	1	53608182	G.A	0.387	0	G.A	0.383333333333334	0	0.899	6.1961831700416460933	-0.0566518730182199309	0.0015072686887096509167	-0.0275946878947933	0.331467203426397	G.A	0.5425	1	0.044547545	0.306781012	0.19	0.513066777777777	0.419209039548023	0.504720662921349	0.243542729591837
GLIS1	1	-	53972465	1	1	A_23_P316612	0	9	NM_147193	81.52	NA	1.238636e-01	0.0433322022450723	5810347	2	9	NM_147193	90.60	NA	rs797913	1	53971150	T.C	0.104	0	T.C	0.0583333333333335	0	2.470	6.461040394111849494	0.113071016901758331	0.0000050176101791254979	0.0274269018178799	0.523444848447137	T.C	0.9155	1	-0.002380659	7.650707e-01	0.58	0.209698777777777	0.138700564971751	0.140134033707865	0.102598852040816
TMEM48	1	-	54076813	1	1	A_23_P73982	0	17	NM_018087	82.13	NA	9.737712e-02	0.0589999379091393	4220139	0	16	NM_018087	86.92	NA	rs4927015	1	53845059	G.A	0.448	0	G.A	0.466666666666667	0	0.664	8.874335390181892436	-0.052692000645311175	0.0318092339744269203550	-0.0173562009716564	0.562208891430527	G.A	0.5525	1	0.010059951	0.3932872920	0.23	0.511797727272727	0.571751412429379	0.527205730337078	0.24968112244898
YIPF1	1	-	54128041	1	1	A_23_P200239	0	10	NM_018982	82.23	NA	5.013575e-02	0.0355473926185697	4260672	0	10	NM_018982	88.29	NA	rs1329781	1	54357374	C.T	0.050	1	C.T	0.0246416666666666	1	0.197	10.3048779799318737105	-0.1093640525258448154	0.03161965897510654599500	-0.233754594305401	0.307772673922523	C.T	0.976	1	0.050759792	3.257058e-01	0.22	0.0685374133333332	0.0206154268361582	0.0439944756554307	0.0163888888888889
DIO1	1	+	54132448	1	1	A_23_P45811	0	3	NM_213593	82.94	NA	7.128689e-02	0.0980493062809911	1740224	2	3	NM_000792	82.75	NA	rs7529819	1	53886621	C.T	0.246	1	C.T	0.244808333333333	1	1.622	9.319426340903486761	-0.246438548841888955	0.0006678405365525552639	-0.189986260813284	0.278723894624368	C.T	0.739	1	-0.01935499	0.463381304	0.36	0.35049476	0.196597596327684	0.420881022471911	0.178582045184304
HSPB11	1	-	54183876	1	1	A_23_P96872	0	5	NM_016126	85.96	NA	5.510177e-02	0.0335115366130379	5910494	0	5	NM_016126	87.61	NA	rs12120284	1	54433103	C.T	0.355	1	C.T	0.421083333333333	1	1.464	10.424672247162355632	0.086577788730107616	0.0001878013063103534108	0.0522841481573438	0.223262209829228	C.T	0.594	1	0.0112789601	0.261460271	0.55	0.234155035555556	0.259557971751412	0.420168913857678	0.231614478598104
LRRC42	1	+	54184624	1	2	NA	NA	NA	NA	NA	NA	1.904008e-01	0.170538469910521	2490397	0	7	NM_052940	83.05	NA	rs12126324	1	54300235	G.A	0.167	0	G.A	0.208333333333334	0	0.577	8.549813092218867538	-0.060702783884880041	0.0138392672864213750472	0.0564703733381903	0.326248092691936	G.A	0.234	1	0.0286462996	0.006817291	0.29	0.257777888888889	0.348870056497175	0.36824127340824	0.168367346938776
TMEM59	1	-	54291699	2	1	A_32_P138908	1	7	NM_004872	81.06	31	1.115137e-01	0.06161369650769	2850471	4	7	NM_004872	82.84	NA	rs913811	1	54375236	T.C	0.096	0	T.C	0.108333333333334	0	1.892	7.984523009262018078	0.102326478261568640	0.0000857608320714575711	-0.0936106025656877	0.0694185328628983	T.C	0.876	1	0.016116771	0.32828328	0.55	0.163476555555555	0.172598870056497	0.209461674157303	0.0663265306122449
C1orf83	1	+	54291861	1	1	A_23_P348281	0	4	NM_153035	82.67	NA	1.140134e-01	0.048824304216505	4780537	0	4	NM_153035	85.95	NA	rs10888844	1	54538315	C.T	0.304	0	C.T	0.316666666666666	0	1.417	6.8388338968283370889	0.0615829716433578880	0.0002674914492943880617	-0.0208008214809892	0.401257568415965	C.T	0.676	1	0.0174341127	0.0355306193	0.48	0.442587666666665	0.473446327683616	0.42981634082397	0.204081632653061
CDCP2	1	-	54392031	1	1	A_24_P357997	0	2	NM_201546	89.70	NA	9.72746e-02	0.0679641812749648	3130706	0	3	NM_201546	89.19	NA	rs618465	1	54400418	A.G	0.129	0	A.G	0.1	0	0.542	6.1235957076148226363	0.0589866261746430087	0.0082372673548825048329	0.0229310936320935	0.431235391928912	N.N	0.879	1	NA	NA	0.36	0.209106222222222	0.16271186440678	0.181819149812733	0.05859375
CYB5RL	1	-	54438334	1	1	A_24_P400457	0	7	NM_001031672	75.62	NA	1.265355e-01	0.040947229056786	6980202	3	3	NM_001031672	90.50	NA	rs686106	1	54407529	A.C	0.444	0	A.C	0.458333333333333	0	0.258	5.9161868803858146393	-0.0277295720259664	0.16314878017447332	-0.0106258515165132	0.548427601470124	N.N	0.4945	1	NA	NA	0.1	0.454321	0.518361581920904	0.475232340823968	0.247130102040816
MRPL37	1	+	54438427	1	1	A_23_P135474	3	6	NM_016491	84.61	NA	5.377464e-02	0.0421323527365201	2650070	2	6	NM_016491	90.02	NA	rs11579628	1	54356866	A.G	0.449	0	A.G	0.458333333333333	0	0.911	11.2186982915149631168	0.0442250658395670002	0.0013326640482755891526	-0.0732956346208902	0.0259625486471383	A.G	0.479	1	0.0112044143	0.238158171	0.42	0.55399511111111	0.450564971751412	0.421554580524344	0.243542729591837
SSBP3	1	-	54644680	2	1	A_23_P500333	0	16	NM_018070	86.99	NA	1.151931e-01	0.0690156919528976	4900435	0	17	NM_145716	87.26	NA	rs3766427	1	54506841	C.G	0.132	1	C.G	0.0912416666666665	1	6.975	6.619689874837408894	0.353529405239653371	0.0000000000000022204460	0.329948190192649	0.00205839625484494	C.G	0.868	1	0.1416196392	3.082939e-23	1	0.203057995555556	0.0861278471751412	0.206786142322097	0.0663265306122449
ACOT11	1	+	54786488	2	1	A_23_P417415	4	15	NM_147161	88.57	NA	1.092647e-01	0.0641185893086625	6110360	3	15	NM_147161	87.62	NA	rs398038	1	54804850	A.T	0.364	1	A.T	0.364283333333333	1	2.064	6.457629843579895557	0.116877494297363299	0.0000711703695741583431	0.0947390415322758	0.021208992007452	A.T	0.4005	1	0.0151598723	0.03799543	0.65	0.372472191111111	0.308806080225989	0.371897988764045	0.222222222222222
FAM151A	1	-	54861788	1	1	A_23_P407695	0	7	NM_176782	92.17	NA	8.89054e-02	0.168216046559598	5490603	3	6	NM_176782	88.64	NA	rs12239874	1	54928490	G.A	0.139	1	G.A	0.135783333333334	1	1.802	9.81795303498297933	-0.55614517893903981	0.0002593713896459348689	-0.0233328047820318	0.783585956505728	G.A	0.843	1	0.07853408	0.153883158	0.53	0.22602015111111	0.215100927683616	0.229283479400749	0.140864158163265
C1orf175	1	+	54880014	1	1	A_23_P160226	1	23	NR_026782	90.06	46	9.977003e-02	0.0759013079044697	4810136	1	23	NM_001039464	88.80	9	rs628667	1	55021742	C.T	0.295	1	C.T	0.20365	1	0.759	7.309160515616705212	0.084079907453834327	0.0102798262267813633741	-0.0196406817388343	0.710106644750877	C.T	0.7645	1	0.0057729735	7.399919e-01	0.28	0.423723115555556	0.319775366101695	0.35134470411985	0.173389668367347
TTC4	1	+	54954116	1	1	A_23_P230	2	9	NM_004623	85.68	NA	1.045253e-01	0.0724481721079169	7100504	1	9	NM_004623	86.18	20	rs605970	1	54923714	C.T	0.238	0	C.T	0.258333333333334	0	0.930	6.515424834719643066	0.062201162628531773	0.0044702828042118003538	-0.0206390997046295	0.578527457793988	C.T	0.787	1	0.0214628718	0.03145410	0.39	0.37384711111111	0.38954802259887	0.286950872659177	0.178252551020408
PARS2	1	-	55002775	1	2	NA	NA	NA	NA	NA	NA	1.211349e-01	0.0671041554761588	1240593	1	1	NM_152268	85.61	48	rs1180948	1	55000747	C.G	0.424	1	C.G	NA	1	3.255	7.450322384766229433	0.077087801792068436	0.0000009777978202674120	0.0482372501701494	0.056137534026341	C.G	0.574	1	0.0283528185	0.0026314655	0.69	0.463634555555555	NA	0.498562086142322	0.24202806122449
C1orf177	1	+	55044323	1	1	A_24_P94319	0	7	NM_152607	91.83	NA	1.021738e-01	0.0306806971011872	4010678	3	10	NM_152607	87.75	NA	rs744748	1	54921842	C.A	0.364	0	C.A	0.45	0	0.380	6.177985763170191547	-0.032845750894906642	0.025305974986834733897	-0.0199651915771213	0.124019351519584	C.A	0.421	1	0.0049770718	0.734713452	0.13	0.43760988888889	0.532203389830509	0.469548029962545	0.249282525510204
DHCR24	1	-	55125509	1	1	A_23_P379475	3	8	NM_014762	79.96	NA	9.74016e-02	0.060938460153198	1260128	0	8	NM_014762	84.28	NA	rs687912	1	55085028	C.T	0.329	0	C.T	0.3	0	5.282	13.253438691132975791	-0.206620497331882091	0.0000000057121944951888	-0.0675626279432645	0.396540214070732	C.T	0.689	0	-0.0031064967	0.83627500	0.95	0.471758520547944	0.345762711864407	0.444921453183519	0.21484375
TMEM61	1	+	55219052	1	1	A_23_P11629	3	2	NM_182532	85.57	NA	1.323304e-01	0.0567942902808721	5810445	1	2	NM_182532	89.20	46	rs4926672	1	55462173	A.G	0.233	1	A.G	0.225516666666667	1	0.382	6.298960420848310093	0.054078139441206957	0.0229025533292757099701	0.0188172635381751	0.476703936473304	A.G	0.731	1	1.21626e-05	0.999013807	0.22	0.285200515555556	0.199291592090395	0.378860936329589	0.200175382653061
PCSK9	1	+	55277807	1	1	A_32_P142440	0	11	NM_174936	74.21	NA	1.376373e-01	0.0884776996676506	4610767	2	11	NM_174936	89.90	NA	rs11206481	1	55190183	G.T	0.371	0	G.T	0.449958333333334	0	0.948	13.08876935473506720	-0.16238418680065253	0.0032503353247286259631	-0.088506272332394	0.257683690015756	G.T	0.588	1	-0.024109541	0.3735272937	0.44	0.502439555555555	0.566085162429378	0.467017932584269	0.248576005695977
PPAP2B	1	-	56817845	1	1	A_23_P201808	2	6	NM_177414	80.90	NA	7.316299e-02	0.0493803350039988	4570112	2	5	NM_003713	83.59	NA	rs17468560	1	56637790	G.A	0.208	1	G.A	0.208375	1	0.677	12.606429233964947301	-0.101929406404623640	0.0124185679580874896999	-0.0979339348193096	0.378892847526764	G.A	0.808	1	0.007870715	6.946828e-01	0.18	0.314017857777777	0.22453961440678	0.2263	0.178252551020408
PRKAA2	1	+	56883577	1	1	A_32_P94160	1	8	NM_006252	78.64	51	1.086220e-01	0.0483937768256085	4860286	1	8	NM_006252	79.15	1	rs2746347	1	56899507	T.C	0.151	1	T.C	0.0924166666666665	1	2.342	6.156407068458263687	0.134157192564320432	0.0000063950828552705730	-0.0094210624964909	0.805449223413628	T.C	0.88	1	0.107955379	0.128625751	0.49	0.219949595555556	0.109258344632768	0.204681647940075	0.109375
C1orf168	1	-	57057957	1	2	NA	NA	NA	NA	NA	NA	2.023632e-01	0.0945352890941045	5720220	1	19	NM_001004303	81.08	38	rs706470	1	57088358	T.G	0.211	0	T.G	0.258333333333334	0	0.459	8.9601890069748542089	-0.0573731045219455782	0.0327846794965833687741	0.104800005607073	0.184409302007061	T.G	0.7125	1	-0.002857741	8.725001e-01	0.41	0.36839511111111	0.423446327683616	0.437273262172285	0.168367346938776
C8A	1	+	57093030	1	1	A_23_P46639	2	10	NM_000562	84.04	NA	8.70356e-02	0.0481057566678351	5220543	0	10	NM_000562	88.40	NA	rs857143	1	56956202	C.T	0.483	1	C.T	0.463475	1	1.278	14.93229795835902607	0.14383555687529553	0.0004204000937813034966	-0.0419210491214937	0.624386009671273	N.N	NA	1	NA	NA	0.41	0.177169208888889	0.182812522881356	NA	0.249920280612245
C8B	1	-	57204276	1	1	A_23_P35252	0	7	NM_000066	85.55	NA	8.651047e-02	0.077751947749088	1010500	1	10	NM_000066	88.37	24	rs638423	1	57169130	T.C	0.321	1	T.C	0.38465	1	8.005	10.09372099436328085	0.24806460544975970	0.0000000000000524025268	0.117702223200592	0.0143003053768387	T.C	0.6775	1	0.0462590976	0.009738443	0.99	0.451686453333333	0.411796383050847	0.437068419475656	0.218112244897959
DAB1	1	-	58488799	1	1	A_23_P23850	0	13	NM_021080	88.80	NA	1.194901e-01	0.113422326794875	5700131	0	15	NM_021080	87.52	NA	rs6587807	1	58570873	T.C	0.256	0	T.C	0.3	0	0.620	8.7434655699789161076	-0.0547500284907003268	0.0107272721536457726899	0.0120398146263131	0.531835495504117	T.C	0.74	1	0.033142684	0.1951422332	0.49	0.392098777777778	0.549152542372881	0.383577569288389	0.1875
OMA1	1	-	58785034	1	2	NA	NA	NA	NA	NA	NA	1.203939e-01	0.0648126283131619	2140605	2	7	NM_145243	86.21	NA	rs2087799	1	58784512	A.G	0.278	1	A.G	0.296558333333333	1	8.346	9.364579322242907011	-0.200703638127874950	0.0000000000000000000000	-0.326333461862518	0.00456991275213108	A.G	0.721	1	-0.030242186	0.10589448	0.97	0.357939097777778	0.118423901412429	0.394424767790261	0.201450732548118
JUN	1	-	59022373	1	1	A_23_P201538	1	0	NM_002228	91.61	24	1.141458e-01	0.114437895233755	4220520	2	0	NM_002228	88.15	NA	rs2764936	1	59224720	C.G	0.465	1	C.G	0.413016666666666	1	0.367	12.93702339197455764	0.17307158383253110	0.0180877986995549022708	-0.075269095804521	0.413493613707152	C.G	0.4785	1	-0.011132898	7.554013e-01	0.21	0.403124062222222	0.34801715141243	0.513339363295882	0.241597222222222
FGGY	1	+	59535212	1	2	NA	NA	NA	NA	NA	NA	2.247748e-01	0.114103313095134	2650167	1	13	NM_018291	91.29	36	rs11808336	1	59736902	T.C	0.046	1	T.C	0.03855	1	2.303	11.0803784769887325723	0.7310520327361785808	0.0000008132887407974465	0.239624639781611	0.42168856549259	T.C	0.957	1	0.173538726	0.0008352039	0.65	0.074853408888889	0.0823410067796611	0.0782609438202247	0.0674380165289256
HOOK1	1	+	60053120	1	2	NA	NA	NA	NA	NA	NA	2.277073e-01	0.0788850665698862	1780280	0	21	NM_015888	89.66	NA	rs11583338	1	59806501	C.T	0.100	0	C.T	0.075	0	0.428	8.7136674355525833846	0.0666884280007444818	0.0157870322198330192975	-0.153602383197504	0.192386280195681	C.T	0.897	0	0.0293846585	0.1704158708	0.26	0.195555555555555	0.129661016949153	0.186031505617978	0.102598852040816
CYP2J2	1	-	60165011	1	1	A_23_P103486	2	8	NM_000775	86.63	NA	9.731682e-02	0.0591406386388622	5870228	1	8	NM_000775	87.30	41	rs11572285	1	60145309	G.A	0.127	0	G.A	0.11705	1	1.057	12.474163997990450170	0.150472749770438841	0.0011708254347753133118	0.380281625016008	0.0132743897564713	G.A	0.8895	0	-0.005482739	7.946235e-01	0.3	0.206933444444444	0.0628419220338983	0.202106917602997	0.0813137755102041
NFIA	1	+	61320567	2	3	NA	NA	NA	NA	NA	NA	2.340952e-01	0.219242891713764	3290612	0	10	NM_001134673	88.19	NA	rs6587904	1	61068264	T.C	0.231	1	T.C	0.246733333333333	1	0.434	10.32915991100024655	-0.03126321470184071	0.1715253817005630843084	-0.0542747297285806	0.282149783695459	T.C	0.1745	1	-0.003907824	7.581402e-01	0.07	0.328614786666667	0.259621609039548	0.269057033707865	0.191736028537455
TM2D1	1	-	61963683	1	1	A_23_P148959	2	6	NM_032027	75.24	NA	7.252409e-02	0.0442929889262555	2470348	0	3	NM_032027	84.92	NA	rs10889249	1	61892397	C.T	0.434	0	C.T	0.466666666666667	0	0.765	10.8386064302487632460	0.0472663101054118448	0.0082554894877555629051	0.0606028700336409	0.0491510458877711	C.T	0.647	1	0.0117153306	0.35328021	0.31	0.530292221719458	0.503954802259887	0.446613539325843	0.247130102040816
INADL	1	+	61980736	2	3	NA	NA	NA	NA	NA	NA	1.574506e-01	0.0752646164226338	7560575	0	32	NM_176877	88.12	NA	rs12408292	1	61985410	T.C	0.353	0	T.C	0.456858333333333	0	1.384	6.664065534175679595	-0.044590627153732194	0.0007127490146316972641	-0.0443225972100186	0.075794853509124	T.C	0.377	1	-0.0044094552	0.48247428	0.37	0.482844555555554	0.55228203700565	0.507742928838953	0.247130102040816
KANK4	1	-	62557671	1	1	A_32_P51237	1	9	NM_181712	82.65	54	7.602346e-02	0.109038555371832	3840400	0	9	NM_181712	85.73	NA	rs12037499	1	62540541	A.G	0.435	0	A.G	0.341666666666667	0	0.694	7.824809962498203930	-0.129473980956520490	0.0054077617565435609492	0.171230924842391	0.0881943447884707	A.G	0.6295	1	-0.1091931	0.0121800683	0.37	0.555007846846848	0.423446327683615	0.506068962546818	0.229591836734694
USP1	1	+	62674562	1	1	A_23_P11652	1	8	NM_003368	77.14	12	6.063404e-02	0.0389384570130839	6770021	1	0	NM_003368	93.21	43	rs3844054	1	62525130	A.G	0.297	1	A.G	0.276575	1	0.503	10.0303380524457903533	0.0320367269493362639	0.0251839211197704138101	-0.0552190140437323	0.141859956132308	A.G	0.732	1	0.0315622355	0.087728720	0.11	0.391175204444444	0.302334638135593	0.421009333333333	0.205113473139902
ANGPTL3	1	+	62835774	1	1	A_23_P160262	2	5	NM_014495	78.16	NA	1.185220e-01	0.0821442084976219	6940176	0	6	NM_014495	87.36	NA	rs1168089	1	62886307	T.C	0.351	1	T.C	0.332016666666667	1	3.609	12.4837303283635652207	-0.2088668391458606000	0.0000000907335333533155	-0.166176201468429	0.0516287333386209	T.C	0.64	1	-0.086354891	5.696780e-06	0.8	0.409005297777778	0.197839320903955	0.406458509363296	0.21484375
DOCK7	1	-	62926557	2	1	A_23_P331348	0	5	NM_033407	84.00	NA	1.237593e-01	0.0574749577332734	4920347	0	48	NM_033407	86.60	NA	rs7518497	1	62950284	C.A	0.314	1	C.A	0.342583333333334	1	1.358	7.9572104695227325877	-0.0844423447365944407	0.0002811825154882541256	-0.00599183557465652	0.926175708481103	C.A	0.6665	1	0.04417344	1.434308e-05	0.33	0.422650346666668	0.306647056497175	0.424268831460675	0.221221301020408
ATG4C	1	+	63022390	1	1	A_23_P502488	0	7	NM_032852	80.58	NA	7.838694e-02	0.0420898783117301	4070463	0	9	NM_178221	83.92	NA	rs943696	1	63044726	A.G	0.160	1	A.G	NA	1	1.111	8.107451808925738135	0.073375774684652270	0.0010812227048369038584	0.0100285741252827	0.874448999591406	A.G	0.8315	0	0.0084392875	0.558083354	0.35	0.254018328888889	NA	0.298363007490636	0.134656461374154
FOXD3	1	+	63561317	1	1	A_23_P46560	0	0	NM_012183	105.13	NA	1.392284e-01	0.108931457202641	2340670	0	0	NM_012183	95.29	NA	rs542596	1	63311439	G.N	0.999	1	G.N	0.999	1	0.434	NA	NA	NA	NA	NA	N.N	NA	1	NA	NA	NA	0	2.45683375142985e-30	NA	NA
ALG6	1	+	63605848	1	1	A_23_P35168	2	14	NM_013339	84.69	NA	7.953938e-02	0.0484708905175207	3390131	1	14	NM_013339	83.40	40	rs17390657	1	63360875	G.A	0.071	0	G.A	0.05	0	0.977	7.918605561514114655	0.123410616145986085	0.0016875274008920637669	0.0610781498498866	0.550302426801262	G.A	0.9065	0	-0.0070782254	0.69763585	0.34	0.13977288888889	0.0915254237288135	0.152197464419475	0.0885682397959184
ITGB3BP	1	-	63761423	1	1	A_23_P23765	0	5	NM_014288	84.21	NA	9.068569e-02	0.0743096348855897	2370685	0	7	NM_014288	81.88	NA	rs6697508	1	63665982	A.G	0.269	0	A.G	0.341666666666667	0	27.191	6.974390238531285036	0.602019881530177048	0.0000000000000000000000	0.209287941284282	2.0296052052879e-09	A.G	0.6535	1	0.2119952312	2.698990e-39	1	0.381906222222223	0.491242937853107	0.459979344569289	0.218112244897959
EFCAB7	1	+	63761600	1	2	NA	NA	NA	NA	NA	NA	1.320890e-01	0.0620481891862099	6280367	0	11	NM_032437	79.99	NA	rs7527536	1	63727596	C.T	0.283	1	C.T	0.346291666666666	1	2.676	6.764674472097611080	0.144960988424334497	0.0000151829043262274882	0.0763966406207218	0.028741996260151	C.T	0.6245	1	-0.021209574	4.475720e-01	0.77	0.162507471111111	0.144480247175141	0.442670295880149	0.197482638888889
PGM1	1	+	63831534	1	1	A_23_P52031	2	10	NM_002633	84.62	NA	8.407448e-02	0.0519774744840705	870221	2	10	NM_002633	87.92	NA	rs4643	1	63898027	C.A	0.171	0	C.A	0.216666666666667	0	3.987	12.912894664037757764	-0.156109122778666592	0.0000002175830728923245	-0.080814419346678	0.140885545596939	C.A	0.837	0	-0.0605336598	0.0062318389	0.9	0.251772888888889	0.351412429378531	0.279584438202246	0.102598852040816
ROR1	1	+	64012277	2	1	A_24_P410605	2	6	NM_001083592	81.67	NA	1.105546e-01	0.0359256592643423	3140113	0	8	NM_005012	87.10	NA	rs2301054	1	63879616	G.A	0.174	1	G.A	0.150716666666666	1	0.846	6.1805063237193049730	0.0500544384448704804	0.0066907882433822063462	-0.0619057096148439	0.215787820674398	G.A	0.832	1	-0.0023773555	0.96848855	0.35	0.232392528888889	0.0493639107344633	0.302140205992509	0.109375
CACHD1	1	+	64709063	1	1	A_24_P943922	1	26	NM_020925	79.65	30	1.285766e-01	0.0400646560747724	3140142	0	26	NM_020925	83.21	NA	rs4430373	1	64910982	A.G	0.085	1	A.G	0.0862583333333335	1	0.384	6.19952331511462784	-0.08793109770578149	0.0148417531205369268577	-0.159031716704277	0.10069988759816	A.G	0.071	0	-0.0203719458	0.491923522	0.42	0.126117346666667	0.0416700844632768	0.144538531835206	0.0763888888888889
RAVER2	1	+	64983365	1	1	A_23_P328323	0	11	NM_018211	82.98	NA	1.151935e-01	0.0440205697571358	4250255	0	11	NM_018211	86.45	NA	rs17127114	1	65108419	A.G	0.130	1	A.G	0.137775	1	0.446	6.09392599831336845284	0.09252182752481649675	0.0058451029288648648219	0.0593855801955519	0.354367461546299	A.G	0.9045	1	0.0153292266	0.0982816012	0.25	0.154934217777777	0.132347438135593	0.168928520599251	0.0941828254847645
JAK1	1	-	65204775	2	1	A_23_P97005	0	22	NM_002227	86.68	NA	1.005013e-01	0.0654982358047996	2510246	0	22	NM_002227	85.94	NA	rs4916000	1	64960487	G.T	0.195	1	G.T	0.190091666666666	1	0.478	8.3217871939715450935	0.1215563739230594437	0.0092301657915947465938	-0.00932247773643181	0.94134505835165	G.T	0.821	1	0.006393116	0.631099436	0.26	0.128212684444445	0.097970152259887	0.213918142322097	0.134885204081633
AK3L1	1	+	65386100	2	2	NA	NA	NA	NA	NA	NA	2.859085e-01	0.191892346295655	3170255	0	4	NM_001005353	87.27	NA	rs13374371	1	65468777	G.T	0.113	1	G.T	0.0953583333333335	1	5.572	11.2139052333238566916	0.2962311969337762529	0.0000000000196354044135	0.252820840085409	0.100354451738217	G.T	0.1235	1	-0.0056546294	0.7003102582	0.94	0.167487266666666	0.0841435624293785	0.212611119850188	0.103055555555556
LEPR	1	+	65658835	1	2	NA	NA	NA	NA	NA	NA	2.733632e-01	0.152927841464188	5870682	0	19	NM_002303	88.30	NA	rs970468	1	65679078	C.A	0.393	1	C.A	0.508933333333335	1	1.128	7.71778970194230407	-0.16283854692241331	0.0006580769738653291512	-0.154279274370576	0.0959706144253083	C.A	0.3625	1	-0.099873702	3.042637e-03	0.51	0.445589151111111	0.402483507344633	0.425730059925094	0.244375
LEPROT	1	+	65658835	1	2	NA	NA	NA	NA	NA	NA	1.314984e-01	0.126936546093396	6060168	1	3	NM_017526	82.09	21	rs1045895	1	65670569	A.G	0.342	0	A.G	0.308333333333334	0	30.065	10.910968978623271752	-0.533786171747753113	0.0000000000000000000000	-0.063357732593137	0.307059177195286	A.G	0.597	1	-0.1206146701	2.308366e-15	1	0.482647111111111	0.342090395480226	0.493406520599251	0.234375
PDE4B	1	+	66230977	1	2	NA	NA	NA	NA	NA	NA	2.432199e-01	0.143058509178991	2350059	0	16	NM_002600	87.32	NA	rs4592240	1	66145794	T.C	0.207	1	T.C	0.177908333333334	1	0.512	6.8997123462157476936	-0.0708850074444535433	0.0078026234201069586197	0.0654099132034126	0.349821178545043	T.C	0.2025	1	-0.0022023532	7.684260e-01	0.33	0.319008791111111	0.192243542090395	0.345254868913856	0.191597222222222
SGIP1	1	+	66772412	1	1	A_24_P333857	1	24	NM_032291	81.48	50	1.220235e-01	0.0391769985463754	6520553	0	24	NM_032291	83.91	NA	rs7544886	1	66741527	T.C	0.099	1	T.C	0.101341666666666	1	0.349	5.9979645460906549914	0.0604290271560783895	0.03488929153489683799	-0.022772240630293	0.67428482169842	T.C	0.8935	0	0.0479173978	0.629811483	0.26	0.172069604444444	0.134881270903955	0.182889599250937	0.05859375
WDR78	1	-	67163158	1	1	A_24_P409013	3	16	NM_024763	81.54	NA	9.24902e-02	0.0461093702386271	4570288	1	16	NM_024763	87.87	48	rs2454320	1	67087169	G.A	0.182	0	G.A	0.15	0	0.910	6.138446034456788603	0.085512700080118131	0.0012014338481503017420	0.0195059650932563	0.335223942252957	N.N	NA	1	NA	NA	0.49	0.293847111111112	0.315254237288136	NA	0.157844387755102
MIER1	1	+	67163165	1	1	A_24_P230916	0	6	NM_001077700	78.59	NA	1.164354e-01	0.0770117824656103	5360575	0	15	NM_001077702	82.76	NA	rs472181	1	66998619	G.A	0.449	0	G.A	0.4	0	0.800	9.02987803224672625	-0.05938107060721249	0.0050593429552414637129	0.0248673864133288	0.590646363108235	G.A	0.5355	1	0.0092856183	0.10256074	0.28	0.47399511111111	0.467796610169491	0.447947640449439	0.240353954081633
SLC35D1	1	-	67292668	1	1	A_23_P357929	0	6	NM_015139	80.02	NA	8.16432e-02	0.069263530605606	4860095	0	8	NM_015139	85.22	NA	rs2025609	1	67195578	C.G	0.111	1	C.G	0.133608333333333	1	1.394	8.368566843155843316	0.154055979796553943	0.0001171762086489280819	-0.138887206521044	0.0801534160558383	C.G	0.8615	1	0.0223654666	0.20313455	0.62	0.0987905466666665	0.129386545480226	0.237632588014981	0.109375
SERBP1	1	-	67668711	6	1	A_23_P337424	2	7	NM_001018068	77.97	NA	1.096775e-01	0.0482800739077499	2690546	1	7	NM_001018069	83.99	21	rs17130025	1	67705767	A.G	0.148	1	A.G	0.0830833333333335	1	0.600	6.9949504643797126846	-0.0793574748112656769	0.0033366743963245681925	-0.188365850142168	0.0278669739863332	A.G	0.896	1	-0.0493416952	0.0593598899	0.02	0.198999413333333	0.100131836158192	0.18326227340824	0.0979
GADD45A	1	+	67923470	1	1	A_23_P23221	0	3	NM_001924	85.11	NA	6.74363e-02	0.0771282241633285	3140239	0	3	NM_001924	88.17	NA	rs2153527	1	67804468	G.A	0.076	0	G.A	0.0166666666666666	0	1.470	11.918479625165289804	-0.367210207466032335	0.0001263129672497420586	0.62224469396897	0.212972858004102	G.A	0.972	1	0.138491899	0.131070542	0.32	0.163832111111112	0.0327683615819209	0.0530236404494379	0.0433884297520661
DIRAS3	1	-	68289048	1	1	A_23_P149121	0	1	NM_004675	78.60	NA	8.56383e-02	0.0818118300972245	4570725	0	1	NM_004675	89.16	NA	rs2820491	1	68403525	A.G	0.174	1	A.G	0.159916666666667	1	0.503	6.996061165789791758	0.168117021285341256	0.0088753917941564175464	0.0205671019616404	0.770986484427488	A.G	0.83	1	0.034619746	0.356114393	0.24	0.211084893333333	0.199068310734463	0.240952700374532	0.149315828402367
GPR177	1	-	68470841	1	1	A_24_P256380	3	11	NM_024911	76.87	NA	8.623191e-02	0.0791528577647864	540288	2	11	NM_001002292	84.53	NA	rs2566758	1	68405071	C.T	0.516	0	C.T	0.491666666666666	0	2.745	7.669445146293118576	0.142904274132863385	0.0001467202826548330563	-0.0818074855195228	0.0832530393497201	C.T	0.4145	1	0.022140949	1.353636e-01	0.54	0.510309067873302	0.559039548022598	0.507469823970037	0.247130102040816
LRRC40	1	-	70443863	1	1	A_23_P148969	0	14	NM_017768	75.52	NA	8.684963e-02	0.0505679420014284	5130014	0	9	NM_017768	82.05	NA	rs12748551	1	70339569	C.T	0.180	0	C.T	0.141691666666666	0	0.504	9.306936940517905654	0.052997686692759879	0.0127660411149861374724	0.0124082588923577	0.816569165612363	C.T	0.792	0	0.0263205767	0.14948565	0.15	0.274844444444445	0.240366816666667	0.317805063670413	0.109375
SFRS11	1	+	70443952	1	1	A_24_P912300	2	12	NM_004768	78.91	NA	1.143194e-01	0.0409057750720495	1400626	0	12	NM_004768	81.06	NA	rs1551389	1	70529149	A.T	0.361	1	A.T	0.407225	1	0.202	6.1926410422741291484	-0.0363426819625154440	0.0819275030657544700574	0.0546540061945144	0.165091277254838	A.T	0.4235	1	0.0219526257	0.166205054	0.17	0.228049604444445	0.336634794067797	0.416174535580525	0.246229609110496
ANKRD13C	1	-	70593005	1	1	A_23_P114616	0	12	NM_030816	79.05	NA	7.302653e-02	0.0335757648928384	3140095	1	12	NM_030816	82.02	30	rs10518338	1	70754335	A.G	0.047	0	A.G	0.0666666666666665	0	0.599	7.813165185808880864	0.106225613574630146	0.0018127354465367062630	0.0211554960113242	0.628389656691387	A.G	0.0785	1	0.0307581713	0.182219351	0.39	0.0935112222222218	0.117514124293785	0.154954614232209	0.05859375
HHLA3	1	+	70593080	2	1	A_23_P137503	2	1	NM_001036645	83.65	NA	1.629557e-01	0.0640611580297964	3400091	0	0	NM_001036646	92.34	NA	rs12737233	1	70557523	C.T	0.156	0	C.T	0.0916666666666665	0	1.588	6.15526881017982052668	-0.12068696526555588999	0.0005860341909562638563	-0.142470930834707	0.0301427290880558	N.N	0.8595	1	NA	NA	0.4	0.258765444444446	0.186158192090396	0.269410438202248	0.109375
CTH	1	+	70649542	1	1	A_23_P126103	0	10	NM_153742	82.34	NA	5.73692e-02	0.0636103851853026	6040601	0	10	NM_001902	82.13	NA	rs7536099	1	70594345	G.A	0.243	1	G.A	0.178616666666667	1	0.392	12.90578061408672106	-0.13200601916987206	0.038485758898804345307099	-0.0604953851515334	0.579863797113013	G.A	0.7695	1	0.037662995	0.051044236	0.15	0.344002395555556	0.259466283615819	0.338210269662921	0.191884566326531
ZRANB2	1	-	71319333	2	1	A_23_P85521	2	6	NM_005455	78.22	NA	8.754303e-02	0.0472866570736753	270224	0	9	NM_005455	85.84	NA	rs11578076	1	71406307	G.A	0.058	0	G.A	0.0583333333333335	0	4.503	7.584541366172767418	-0.306390325722083690	0.0000000000837125924136	0.0790196872036767	0.369592710085973	G.A	0.944	1	0.04771606	0.115758380	0.88	0.111091555555556	0.104802259887006	0.106517898876404	0.0632002298190176
FPGT	1	+	74436513	1	1	A_23_P200030	5	3	NM_003838	77.37	NA	8.16385e-02	0.0486788106098778	4570674	0	3	NM_003838	76.82	NA	rs1601153	1	74365349	T.G	0.477	1	T.G	0.514566666666665	1	10.768	7.484860950734415930	-0.195995745766628149	0.0000000000000000000000	-0.0374523919532281	0.28954044640942	N.N	NA	1	NA	NA	1	0.367708817777778	0.166879642937853	NA	0.248007015306122
TYW3	1	+	74971449	3	1	A_24_P396327	0	5	NM_138467	75.07	NA	1.711735e-01	0.0674590634300356	6510707	0	5	NM_138467	87.84	NA	rs1514173	1	74767698	T.C	0.430	1	T.C	0.421341666666667	1	0.883	6.848879297277749245	0.070064964102819968	0.0028787481244989532314	-0.070366485105693	0.0959866368113428	N.N	0.3985	1	NA	NA	0.43	0.418996573333333	0.448633135310735	0.475823861423221	0.238263888888889
CRYZ	1	-	74971680	1	2	NA	NA	NA	NA	NA	NA	2.079929e-01	0.127489976393	5340110	2	9	NM_001130042	80.96	NA	rs277374	1	74973074	A.G	0.291	1	A.G	0.280791666666666	1	4.450	11.122137025838846114	0.216951636739527776	0.0000000128023422973911	0.207568964792672	0.00869034023367812	N.N	NA	1	NA	NA	0.93	0.326276013333333	0.241805162429379	NA	0.215706447187929
ACADM	1	+	75962630	1	1	A_23_P96761	0	11	NM_001127328	79.60	NA	8.466868e-02	0.0723315740684669	3840538	0	10	NM_000016	83.72	NA	rs1146581	1	75985612	G.T	0.382	0	G.T	NA	0	3.846	11.622222689438284959	0.144667624519489391	0.0000003791858769197632	0.139913997679719	0.0107127359703227	G.T	0.3255	1	-0.031715307	3.444034e-01	0.81	0.483934677419353	NA	0.391129397003745	0.224170918367347
RABGGTB	1	+	76024473	1	2	NA	NA	NA	NA	NA	NA	1.487223e-01	0.105437866382611	7210390	1	8	NM_004582	86.75	14	rs814876	1	75882467	G.T	0.393	0	G.T	0.373258333333333	1	4.561	11.966610012613646319	-0.110699496853498891	0.0000000161695918876603	-0.00584732952562459	0.923923488383458	G.T	0.5955	1	-0.029124538	0.051205055	0.81	0.487822333333333	0.226797643785311	0.447524322097378	0.207828443877551
ST6GALNAC3	1	+	76312976	1	1	A_23_P416711	0	4	NM_152996	80.47	NA	6.333929e-02	0.0696008590523562	6450382	0	4	NM_152996	85.78	NA	rs4949686	1	76245887	C.G	0.255	1	C.G	0.273941666666666	1	0.608	7.727976847315511044	-0.068334482575320835	0.0177677247093130930011	0.00862501582462053	0.808521904539412	C.G	0.2135	1	0.0002979975	0.974490938	0.15	0.346860822222222	0.189537630225989	0.253972037453184	0.197644355070382
PIGK	1	-	77457720	1	2	NA	NA	NA	NA	NA	NA	1.526437e-01	0.082123253404107	3180068	0	10	NM_005482	86.30	NA	rs7538430	1	77363549	G.A	0.303	1	G.A	0.264591666666667	1	2.367	8.328194030415467353	0.074788930398618711	0.0000007285935594847359	0.0146319863193269	0.834844229685084	G.A	0.749	0	0.03185231	0.0319959633	0.74	0.346922026666667	0.175274592937853	0.377337333333333	0.199375
ZZZ3	1	-	77920931	1	1	A_23_P11507	0	14	NM_015534	79.92	NA	8.104408e-02	0.0416469450721119	5910615	0	14	NM_015534	86.10	NA	rs1909203	1	77725257	T.C	0.233	0	T.C	0.183333333333333	0	0.546	7.839218261539384613	-0.055623877979020943	0.0134047799554595226112	0.0297256546262825	0.578135200293838	T.C	0.7845	1	0.027838944	0.0431063471	0.14	0.364444555555556	0.270056497175141	0.342154779026217	0.1875
USP33	1	-	77998125	1	1	A_24_P405190	1	21	NM_201626	83.28	27	1.214102e-01	0.0566899065139162	2340280	0	19	NM_015017	80.79	NA	rs11801808	1	77826811	T.C	0.047	0	T.C	0.0666666666666665	0	0.697	9.847296352030729949	0.130134644533931532	0.0014033564580504531705	-0.0215389209051936	0.792202271962068	T.C	0.936	1	-0.0226844526	0.25143436	0.26	0.0935112222222219	0.117514124293785	0.111011685393258	0.0885682397959184
FAM73A	1	+	78017896	1	1	A_24_P58395	0	14	NM_198549	84.99	NA	1.003664e-01	0.0469224665368031	3940747	0	15	NM_198549	80.12	NA	rs17100822	1	77869563	C.N	0.987	0	T.C	0.00833333333333335	0	0.167	6.233312025783272148	0.098109890521212065	0.2123290981106866759376	0.221995931652016	0.274889826193744	N.N	NA	1	NA	NA	NA	0.0259556666666665	0.0166666666666667	NA	NA
NEXN	1	+	78126787	1	2	NA	NA	NA	NA	NA	NA	1.893381e-01	0.103765195813189	580445	1	12	NM_144573	87.82	46	rs7525870	1	78041795	A.G	0.231	0	A.G	0.308333333333334	0	0.644	8.120777931736844479	-0.091409510894644719	0.0107457495535341340798	-0.0490723728672677	0.247780476290883	A.G	0.749	1	0.018080801	0.403286438	0.26	0.337461777777779	0.443785310734463	0.392300086142321	0.200175382653061
FUBP1	1	-	78217365	1	1	A_23_P45699	1	19	NM_003902	78.05	30	1.154575e-01	0.0614482046270415	2510661	1	19	NM_003902	82.56	46	rs7535444	1	78411339	A.G	0.186	1	A.G	0.155516666666666	1	0.303	9.404500068056428574	-0.088617026922871989	0.0222644328568473159891	-0.0208977067910222	0.696763636192093	A.G	0.88	0	0.024666468	0.092916594	0.15	0.264551195555556	0.139837592090396	0.212204947565543	0.09
DNAJB4	1	+	78243223	1	2	NA	NA	NA	NA	NA	NA	1.793574e-01	0.0967463238503969	620468	0	2	NM_007034	77.77	NA	rs28735417	1	78090153	C.T	0.238	1	C.T	0.282141666666667	1	0.137	8.209135921063527519	0.087154055855237347	0.0791069315093602121181	0.0246048913840785	0.493208192122948	N.N	NA	1	NA	NA	0.14	0.16395652	0.169956511581921	NA	0.196109693877551
GIPC2	1	+	78284176	1	2	NA	NA	NA	NA	NA	NA	1.784822e-01	0.0741302996608588	1740079	0	5	NM_017655	83.06	NA	rs585100	1	78376296	C.T	0.218	0	C.T	0.3	0	8.165	7.991756118932439534	-0.162206674076745161	0.0000000000000048849813	-0.0153499454543619	0.517175521410434	N.N	NA	1	NA	NA	0.95	0.32584711111111	0.379661016949152	NA	0.163185586734694
PTGFR	1	+	78729315	1	1	A_24_P302172	1	3	NM_001039585	77.74	1	1.131056e-01	0.0914648457572795	4050594	0	2	NM_000959	87.41	NA	rs12737480	1	78809580	T.C	0.169	0	T.C	0.116666666666667	0	2.105	6.65734509324844836442	0.24701624450868434058	0.0000003058282904699894	0.00713696435820512	0.91304582500011	T.C	0.176	1	0.083564758	0.072065029	0.56	0.303683999999999	0.181920903954802	0.288041056179776	0.173389668367347
IFI44L	1	+	78858675	1	1	A_23_P45871	1	8	NM_006820	84.89	58	8.060051e-02	0.11238910582123	7200255	4	8	NM_006820	82.22	NA	rs516906	1	78785694	T.C	0.296	0	T.C	0.366666666666666	0	0.243	7.934640913282192898	-0.122145852366374361	0.0864627731017961753679	-0.107008675573939	0.153552325683175	T.C	0.6755	1	-0.02391666	0.116875988	0.18	0.437254333333335	0.470056497175141	0.488565494382022	0.226961096938776
IFI44	1	+	78888064	1	1	A_23_P23074	1	7	NM_006417	82.76	13	6.007376e-02	0.082884797786477	5870221	0	7	NM_006417	83.57	NA	rs10873996	1	79019093	G.A	0.164	0	G.A	0.175	0	0.904	10.04588238699986391	-0.18140978848511241	0.0046595844483983128725	0.140531755057186	0.147313079957341	G.A	0.199	1	0.037157820	0.189600267	0.31	0.300721	0.265254237288136	0.346202344569289	0.12874681122449
LPHN2	1	+	82038669	1	1	A_23_P74042	0	19	NM_012302	84.72	NA	6.178057e-02	0.048770568435222	5050328	0	19	NM_012302	86.41	NA	rs12731297	1	82054080	C.T	0.280	0	C.T	0.316666666666666	0	4.275	8.5297329540673150206	-0.1175867442981892580	0.0000000332250424950331	-0.133190538716461	0.00166312673328991	C.T	0.7245	0	-0.0441365487	0.0005300358	0.91	0.415288888888888	0.473446327683615	0.389761670411984	0.175619834710744
TTLL7	1	-	84237421	1	2	NA	NA	NA	NA	NA	NA	1.386373e-01	0.0725979382199856	730390	0	19	NM_024686	89.48	NA	rs910184	1	84097717	C.T	0.289	0	C.T	0.216666666666667	0	5.626	6.226498737561485086	-0.137437312631635333	0.0000000041780037207673	-0.0689864240688416	0.0926443605100934	C.T	0.284	1	-0.023776475	0.1431989878	0.88	0.395061777777778	0.351412429378531	0.431358651685393	0.211415816326531
PRKACB	1	+	84316332	1	1	A_23_P371410	0	8	NM_207578	78.42	NA	1.083607e-01	0.0415739761867486	3190537	1	0	NM_182948	80.51	17	rs12759527	1	84207013	T.C	0.520	0	T.C	0.441666666666666	0	1.468	6.2983807629081995927	-0.0616189904187162130	0.0003784950881604576267	-0.02473291019986	0.163851831206677	T.C	0.4775	0	-0.0031101486	0.711749678	0.54	0.47819192825112	0.443785310734463	0.529815262172287	0.249911000355999
SPATA1	1	+	84744561	1	1	A_23_P103897	0	8	NM_001081472	80.17	NA	1.126096e-01	0.045631326225087	6940296	2	10	NM_001081472	83.81	NA	rs6661172	1	84648007	G.A	0.195	1	G.A	0.134975	1	0.396	6.73572007303814679346	-0.04340047634063388254	0.0326228925451448326100	-0.0521363219561723	0.63210506582392	N.N	0.796	1	NA	NA	0.24	0.310551706666666	0.166523777118644	0.300808108614233	0.14629416834243
GNG5	1	-	84744850	1	1	A_23_P148513	0	2	NM_005274	85.59	NA	8.058079e-02	0.0393460008476876	7100674	4	1	NM_005274	89.55	NA	rs17131613	1	84585252	C.T	0.049	0	C.T	0.05	0	0.226	10.427700224244068394	-0.130580705461174978	0.0192592295736480068058	0.096560002037245	0.366494359488514	C.T	0.967	1	0.039763527	0.061742210	0.05	0.0882173333333331	0.0915254237288135	0.0609512172284642	0.0426498724489795
CTBS	1	-	84812751	1	2	NA	NA	NA	NA	NA	NA	1.241202e-01	0.0540071327840214	110706	0	6	NM_004388	87.15	NA	rs3021402	1	84785989	T.C	0.307	0	T.C	0.191666666666667	0	1.642	10.386299540795240759	0.096777207065786922	0.0001720994248328722165	0.183185345024302	0.00220286769511594	T.C	0.7175	1	0.0174102867	0.01262086	0.56	0.414933444444445	0.30819209039548	0.387569029962547	0.182955994897959
SSX2IP	1	-	84928828	1	1	A_23_P201376	0	14	NM_014021	81.60	NA	8.757156e-02	0.0542237028314686	7100561	0	14	NM_014021	84.72	NA	rs6677436	1	84687888	C.T	0.287	0	C.T	0.175	0	0.334	6.611315706695926941	-0.035590914198019359	0.0761621165893251461654	-0.0977676317478816	0.0402241206447588	C.T	0.749	1	-0.003101222	0.914178413	0.17	0.413511222222221	0.299152542372881	0.384733513108614	0.157844387755102
MCOLN2	1	-	85235384	1	1	A_23_P23639	2	13	NM_153259	84.34	NA	1.029933e-01	0.042157922986021	5130162	2	13	NM_153259	86.52	NA	rs4907110	1	85143853	T.C	0.373	0	T.C	0.366666666666666	0	0.748	6.1080493860656783767	0.0379785964159292180	0.0120152056811597685027	-0.0696298399924308	0.0436985317768452	N.N	NA	1	NA	NA	0.2	0.482488999999999	0.571751412429378	NA	0.221221301020408
C1orf52	1	-	85497943	1	1	A_24_P195037	3	1	NM_198077	81.33	NA	6.40152e-02	0.0441566389533516	840739	1	3	NR_024113	82.00	44	rs1146383	1	85690917	T.C	0.202	0	T.C	0.125	0	1.735	8.818460865694706996	-0.084353006903232775	0.0001945542261703181453	0.0598246785546336	0.230192464481214	T.C	0.8315	1	-0.0008182069	9.366519e-01	0.62	0.303091555555555	0.190677966101695	0.283381734082396	0.157844387755102
BCL10	1	-	85516171	2	1	A_32_P703	2	0	NM_003921	90.45	NA	8.933411e-02	0.0684159968729532	6290343	0	3	NM_003921	81.81	NA	rs6663690	1	85478389	T.C	0.236	1	T.C	0.197133333333333	1	19.203	6.7335801790344280704	0.3201674340298414356	0.0000000000000000000000	0.0772535300318766	0.121558082727397	T.C	0.7865	0	-0.020183228	0.244045980	1	0.367780573333333	0.257014775141243	0.36450988389513	0.149722222222222
DDAH1	1	-	85816634	2	1	A_23_P201386	0	5	NM_012137	81.44	NA	4.944366e-02	0.0486591411545162	2000671	0	6	NM_001134445	78.11	NA	rs233099	1	85598782	C.T	0.389	0	C.T	0.316666666666666	0	28.839	9.685718809013140529	-0.377843704331440933	0.0000000000000000000000	-0.35768040777434	9.48132150183574e-08	C.T	0.382	0	-0.1221521245	1.373888e-15	1	0.448395111111111	0.371751412429378	0.464924464419476	0.238520408163265
CYR61	1	+	85819031	2	1	A_32_P58361	0	4	NM_001554	84.73	NA	1.155735e-01	0.0610331490295795	380162	0	4	NM_001554	86.54	NA	rs380654	1	86036613	G.C	0.370	1	G.C	0.374041666666667	1	1.461	6.333957248512117388	0.080743227722317068	0.0006027459767790066536	0.104644962330968	0.4375326538	G.C	0.601	1	-0.037733562	0.284661790	0.22	0.416636173333334	0.479084382768361	0.423200505617976	0.243055555555556
ZNHIT6	1	-	85946704	1	1	A_24_P113686	2	9	NM_017953	74.80	NA	9.660272e-02	0.0507885090144365	6560255	0	9	NM_017953	82.87	NA	rs7520491	1	85870784	T.G	0.486	1	T.G	0.4146	1	0.522	7.7353496559016328149	0.0366489163397838227	0.0182914141208994074361	0.0619432857274194	0.155795270584185	T.G	0.4985	1	0.0269453557	0.0052757109	0.26	0.475539048888889	0.373762738983051	0.532761565543074	0.25
COL24A1	1	-	86394709	1	1	A_23_P74701	0	59	NM_152890	80.33	NA	1.581731e-01	0.0604989557747434	4120286	0	59	NM_152890	82.95	NA	rs17128651	1	86238324	A.G	0.076	0	A.G	0.0416666666666667	0	0.411	5.7957671532423304939	0.0989912616443710119	0.0191059702590390401156	0.0544259499794557	0.415090487239055	A.G	0.9365	1	-0.061542453	0.2903354605	0.18	0.146054333333334	0.077683615819209	0.117400561797752	0.0426498724489795
ODF2L	1	-	86634591	1	1	A_23_P328298	5	5	NM_001007022	79.43	NA	1.156811e-01	0.036384276721019	940730	0	13	NM_020729	88.31	NA	rs17409304	1	86672960	G.C	0.331	1	G.C	0.389541666666667	1	0.887	6.281931463564783158	0.045138746993254174	0.0019811542238989954257	0.0518157569873497	0.20737358237684	G.C	0.3875	1	0.0116403363	0.333823717	0.34	0.431279484444444	0.386838179378531	0.448596872659174	0.236527423469388
CLCA1	1	+	86707113	1	1	A_23_P51217	1	13	NM_001285	73.28	27	1.682082e-01	0.0582790098272583	4830497	0	13	NM_001285	81.16	NA	rs1507290	1	86457301	G.A	0.169	0	G.A	0.266666666666666	0	0.434	5.805851999854582779	0.042342891277600977	0.1139191313439233965710	-0.00871224022583152	0.696549252059454	G.A	0.82	1	0.0314989517	4.527844e-01	NA	0.277017333333333	0.388700564971751	0.267684498127339	0.12874681122449
SH3GLB1	1	+	86942844	1	1	A_23_P22957	0	8	NM_016009	86.92	NA	8.71383e-02	0.034867974154762	2100114	0	8	NM_016009	87.40	NA	rs772598	1	86812533	A.G	0.404	0	A.G	0.383333333333334	0	0.352	10.703969823470174560	-0.034730612300545291	0.0356792779183283670363	0.0493504108483742	0.244422420255393	A.G	0.3725	1	0.0130791115	0.34562780	0.21	0.456809888888888	0.453107344632768	0.466304423220975	0.24202806122449
SEP15	1	-	87152695	2	1	A_32_P212272	2	4	NM_004261	78.74	NA	1.114238e-01	0.0577652435876438	1500646	2	4	NM_004261	83.72	NA	rs17129522	1	87060799	G.A	0.065	1	G.A	0.031325	1	1.855	6.6028820513551371718	-0.1276051739009491925	0.0003162940652767787242	-0.0439563049637305	0.744336090240036	G.A	0.8895	1	-0.001547493	0.95929483	0.65	0.109735968888889	0.0527913500000001	0.178955730337079	0.102598852040816
HS2ST1	1	+	87152922	2	2	NA	NA	NA	NA	NA	NA	1.638242e-01	0.0991914259581273	3190102	0	6	NM_012262	85.25	NA	rs719015	1	87384298	A.G	0.425	0	A.G	0.433333333333334	0	1.608	8.551502496218850169	-0.067251563306759132	0.0001701669786573489773	0.0174913291160572	0.623911975091536	A.G	0.337	1	-0.0184774300	0.26796612	0.5	0.484143465753424	0.490395480225988	0.414514498127339	0.247130102040816
LOC339524	1	+	87370196	1	1	A_32_P112592	1	2	NR_026989	79.94	15	7.966343e-02	0.0645224781855276	7330348	0	2	NR_026988	89.12	NA	rs4484904	1	87286505	G.T	0.234	1	G.T	0.221158333333334	1	4.310	7.142025412046577593	-0.227242321419330789	0.0000000005564257943291	-0.0880198574487281	0.0151237154435211	N.N	0.762	1	NA	NA	0.86	0.358826808888889	0.189940864124294	0.383937505617977	0.200175382653061
LMO4	1	+	87566738	1	1	A_23_P380181	0	4	NM_006769	85.71	NA	1.000733e-01	0.0438374829864828	620725	0	4	NM_006769	82.39	NA	rs7539833	1	87385816	C.G	0.396	1	C.G	0.413608333333334	1	1.090	8.998754081745913069	-0.072142636989881395	0.004924753309652807331531	0.00718788944633731	0.919429206572219	C.G	0.3325	1	0.002163653	0.908341224	0.26	0.449062662222223	0.381156816666667	0.401988584269661	0.244375
PKN2	1	+	88922509	1	1	A_24_P387869	1	21	NM_006256	79.33	6	1.140656e-01	0.0454754498921738	3440377	0	21	NM_006256	83.73	NA	rs17433591	1	88808164	T.C	0.065	1	T.C	0.0905583333333335	1	0.239	7.329010116157764543	-0.049069530661369348	0.0932119364936943028965	0.035553115383283	0.5199258508779	T.C	0.9325	0	-0.0025361291	0.9152810293	0.18	0.129715155555555	0.15637403700565	0.124142602996255	0.069375
GTF2B	1	-	89129889	1	1	A_23_P34628	2	6	NM_001514	81.35	NA	6.440068e-02	0.0416248021718245	7380605	0	5	NM_001514	88.50	NA	rs6685035	1	89237975	C.T	0.013	0	C.T	0.0166666666666666	0	0.029	9.2834731690449885377	0.1165322673221910604	0.2465118682481239886783	-1.07258617841082	0.0864179100220403	N.N	NA	1	NA	NA	0	0.0259556666666666	0.0327683615819209	NA	NA
GBP3	1	-	89261137	1	2	NA	NA	NA	NA	NA	NA	2.035316e-01	0.108778163711946	5340136	1	10	NM_018284	81.10	23	rs12121223	1	89254171	T.C	0.295	1	T.C	0.305633333333333	1	30.166	10.039373974362266750	-1.039194422524864825	0.0000000000000000000000	-0.104543703287565	0.00202290623930174	T.C	0.6765	1	-0.40142039	2.082659e-32	1	0.389963306666667	0.310602537853107	0.436121310861425	0.213263888888889
GBP1	1	-	89303631	1	2	NA	NA	NA	NA	NA	NA	1.275447e-01	0.102983214687149	2650215	2	10	NM_002053	84.85	NA	rs17435109	1	89343680	G.T	0.196	0	G.T	0.158333333333333	0	0.228	9.704862229477640767	0.100463057719206370	0.1116050205268213080245	0.24879701940435	0.106074896049722	G.T	0.792	1	-0.030735904	3.763047e-01	0.24	0.318143222222222	0.321751412429378	0.325280726591761	0.157844387755102
GBP2	1	-	89364387	1	1	A_23_P85693	0	8	NM_004120	86.63	NA	6.42388e-02	0.092699720234601	3780326	0	10	NM_004120	86.01	NA	rs6669828	1	89576783	A.G	0.103	1	A.G	0.129033333333333	1	0.464	9.993401637788029035	-0.244573527916085415	0.0124801677986203785053	0.0316569963599551	0.853405026679577	A.G	0.8855	1	-0.005756362	0.884513743	0.34	0.147104137777778	0.206219995480226	0.198534917602997	0.140864158163265
GBP7	1	-	89414311	1	1	A_24_P280664	0	10	NM_207398	78.24	NA	1.177617e-01	0.155434273305236	3710639	0	10	NM_207398	81.46	NA	rs4658132	1	89571656	A.C	0.482	0	A.C	0.483333333333334	0	0.545	11.453825492239642969	0.105546747906624619	0.0309503440862508617804	-0.0970071569610434	0.358118024756322	A.C	0.5825	0	0.017845253	0.6334023945	0.2	0.4873774479638	0.371751412429379	0.467225000000001	0.243542729591837
GBP4	1	-	89437221	1	2	NA	NA	NA	NA	NA	NA	2.685096e-01	0.083635677453977	2850500	1	10	NM_052941	87.31	31	rs1969962	1	89326189	C.T	0.213	0	C.T	0.233533333333334	0	0.180	8.96043189805192775	-0.06408968876267172	0.0648907658232391604258	-0.00549844634474083	0.940458828244699	C.T	0.782	1	-0.0283673112	0.504795827	0.11	0.377955666666666	0.388186368361582	0.344260250936328	0.206924172303311
GBP5	1	-	89511132	1	1	A_23_P74290	1	11	NM_052942	84.17	46	6.884156e-02	0.0992235873475562	4540138	0	9	NM_001134486	88.89	NA	rs6693600	1	89646645	C.T	0.227	1	C.T	0.345	1	2.113	8.575632182672427106	-0.238006471056532221	0.0000525295163651406938	-0.0626648138424918	0.549139123665343	N.N	NA	1	NA	NA	0.64	0.280245751111111	0.109135830508475	NA	0.207828443877551
LRRC8B	1	+	89796859	1	2	NA	NA	NA	NA	NA	NA	1.567503e-01	0.104859615473415	7200743	1	5	NM_015350	84.00	21	rs6428547	1	89710913	T.C	0.338	1	T.C	0.356358333333333	1	1.315	7.0849041843854436706	-0.0765906882292222563	0.0015669405060054764078	-0.00348872047118478	0.927264713449366	N.N	NA	1	NA	NA	0.4	0.290266217777778	0.179347799717514	NA	0.207828443877551
LRRC8C	1	+	89871231	1	1	A_23_P103775	2	2	NM_032270	81.07	NA	1.104748e-01	0.0562414295934308	3870102	0	2	NM_032270	89.10	NA	rs4593805	1	89936674	T.C	0.327	0	T.C	0.3	0	5.316	6.647050959609752674	-0.097981310430007559	0.0000005927756023815789	-0.128199466368102	0.0125552725703497	T.C	0.639	1	-0.071062232	0.007186741	0.9	0.466489000000001	0.447457627118644	0.475182052434457	0.224170918367347
LRRC8D	1	+	90059160	1	1	A_23_P97365	0	2	NM_001134479	86.80	NA	5.43888e-02	0.0503942236922525	3710673	0	2	NM_018103	86.12	NA	rs10922680	1	89873914	T.C	0.464	1	T.C	0.473841666666666	1	0.360	9.570180247486108627	-0.059614054771223078	0.0256678385361410743570	-0.0455029140104804	0.305852415528792	T.C	0.458	1	2.138820e-02	0.051260129	0.2	0.440159444444444	0.348939474293785	0.523173531835207	0.248007015306122
ZNF326	1	+	90233265	1	1	A_23_P85969	2	11	NM_182976	81.43	NA	4.6153e-02	0.0409616923909907	60204	0	4	NM_182976	85.13	NA	rs4415546	1	90430639	G.T	0.327	0	G.T	0.307408333333334	0	0.570	10.022509850609818471	-0.055726998864670585	0.014353972754530319733135	-0.0296488045921354	0.407964886715863	G.T	0.3045	1	0.0004449893	9.698087e-01	0.33	0.448711222222223	0.432366796327683	0.382191078651686	0.211415816326531
ZNF644	1	-	91260259	2	1	A_24_P256337	1	3	NM_032186	77.99	43	7.67417e-02	0.0488909239994178	2470121	1	2	NM_201269	85.83	11	rs7539064	1	91290247	A.C	0.236	0	A.C	0.175	0	1.265	7.929599595477537122	-0.053065250136246397	0.0005497371938323336593	-0.030772552854162	0.378487308203602	A.C	0.7865	1	-0.0145246367	8.261382e-02	0.26	0.391387666666666	0.265254237288136	0.334605483146067	0.191884566326531
CDC7	1	+	91738991	1	1	A_23_P148807	1	11	NM_003503	84.55	20	8.896995e-02	0.0695902904423646	5560520	1	11	NM_001134420	82.88	18	rs1508588	1	91736817	T.C	0.288	1	T.C	0.315691666666666	1	2.093	6.655661063325794657	0.168183188667542588	0.000030554913815983298	0.168250357111317	0.0202318439187844	T.C	0.709	1	0.0683287862	0.0009325503	0.62	0.216429595555555	0.234618070903955	0.350258891385767	0.220273483947681
TGFBR3	1	-	92124375	1	1	A_23_P200780	0	16	NM_003243	81.20	NA	1.015939e-01	0.100446615225038	2030739	0	16	NM_003243	84.35	NA	rs12734153	1	91884456	T.G	0.283	1	T.G	0.347258333333334	1	0.469	7.761601025112668140	-0.111670073315660895	0.0326052069498530272540	-0.0173167225324922	0.870799044338274	T.G	0.7255	1	-0.0048764271	0.852662595	0.16	0.283372306666666	0.314139338700565	0.282216528089887	0.219375
RPAP2	1	+	92537109	1	1	A_23_P23542	0	9	NM_024813	80.12	NA	1.040948e-01	0.0364387222441061	2690025	1	12	NM_024813	86.49	8	rs1886683	1	92748611	T.G	0.197	1	T.G	0.164675	1	1.702	8.0079374624820633954	0.0809835075876785410	0.0003296706192048581840	-0.0161710731215891	0.836122814913751	T.G	0.81	1	0.0132431243	0.0804921757	0.34	0.269221088888889	0.114142400847458	0.316783996254682	0.151680551565642
GLMN	1	-	92537154	1	1	A_23_P160742	1	7	NM_053274	82.54	53	1.211414e-01	0.0488287237344167	1470168	0	13	NM_053274	73.75	NA	rs3103174	1	92490254	C.T	0.144	0	C.T	0.158333333333333	0	0.209	6.546490310864936824	-0.048799889541492295	0.0478668863611795281088	-0.0371411017084356	0.0872412203302219	N.N	0.8295	1	NA	NA	0.21	0.249876555555555	0.355649717514124	0.277055550561798	0.148760330578512
GFI1	1	-	92721944	1	1	A_23_P257365	0	6	NM_005263	86.98	NA	1.010705e-01	0.0359783217625315	1990121	5	6	NM_001127216	87.16	NA	rs12563400	1	92837411	C.T	0.031	0	C.T	0.0416666666666667	0	0.081	6.0415902172790980629	0.0730731365852384657	0.121463274866141723862	-0.0196770095114007	0.785974708595243	C.T	0.9925	1	-0.0063721821	0.842502581	0	0.058350666666667	0.0776836158192092	0.0147568352059925	0.0088488520408163
EVI5	1	-	93030549	1	1	A_32_P35303	4	17	NM_005665	79.46	NA	1.101082e-01	0.0627812003505223	1500647	0	17	NM_005665	86.48	NA	rs11804321	1	92781901	C.T	0.167	1	C.T	0.120308333333334	1	18.749	6.839576680004094023	0.373093867417897351	0.0000000000000000000000	0.0455396183122149	0.634180837388772	C.T	0.8335	1	0.0382214503	0.08692829	1	0.25478744	0.0858637658192091	0.302930172284645	0.109375
RPL5	1	+	93070181	1	2	NA	NA	NA	NA	NA	NA	1.803271e-01	0.158511886236863	6620465	0	7	NM_000969	87.31	NA	rs11164862	1	93252148	T.C	0.170	1	T.C	0.166208333333334	1	0.228	13.8756757421272425290	-0.0580157204391888656	0.0602387848493333225020	0.00583769008054346	0.908116309966823	T.C	0.1375	1	-0.0068533407	0.670995418	0.05	0.154040146666667	0.108932992937853	0.205888857677903	0.0956632653061224
TMED5	1	-	93418834	1	2	NA	NA	NA	NA	NA	NA	2.196848e-01	0.0915214502918217	7200458	0	3	NM_016040	83.01	NA	rs2265928	1	93286484	G.A	0.391	1	G.A	0.386316666666666	1	0.449	10.654704767833766965	-0.040767212878832552	0.0402360406308099882722	0.0143328739598615	0.819903559905598	N.N	NA	1	NA	NA	0.27	0.310700911111111	0.29598135480226	NA	0.230975029726516
DR1	1	+	93584065	1	1	A_23_P63205	1	2	NM_001938	81.23	19	7.413282e-02	0.0463638337406665	1580220	0	2	NM_001938	81.48	NA	rs7513705	1	93438937	T.C	0.368	1	T.C	0.39885	1	1.035	7.531759939538075876	0.074066073468893837	0.0006330181975666704375	0.169092160948417	0.00500044935622497	T.C	0.659	1	0.0395085201	0.208155518	0.58	0.293924777777778	0.163040179661017	0.434021101123595	0.216388888888889
FNBP1L	1	+	93686275	2	1	A_23_P417942	0	14	NM_017737	82.37	NA	5.156102e-02	0.0448054668501024	2570156	0	13	NM_001024948	88.17	NA	rs11164908	1	93570979	A.C	0.130	1	A.C	0.132758333333334	1	0.335	9.830359947337450777	0.065335969614162118	0.0368460768940068739141	0.0196276730585769	0.764442321283682	A.C	0.807	1	-0.00652839	0.707523980	0.28	0.183292928888889	0.104505881073446	0.296629558052434	0.138888888888889
BCAR3	1	-	93919973	1	1	A_23_P97394	0	11	NM_003567	80.54	NA	6.263283e-02	0.0589111567484731	4010601	2	11	NM_003567	85.63	NA	rs4847251	1	93951724	C.T	0.479	1	C.T	0.474708333333334	1	1.186	9.14593587287899012	-0.10393844563869670	0.0007171274285495687906	-0.0258588948239654	0.752766700679651	C.T	0.509	1	-0.0271468193	0.11700351	0.53	0.498752026666667	0.461678925141243	0.506972951310862	0.248850904912381
DNTTIP2	1	-	94117330	1	1	A_23_P97584	1	5	NM_014597	84.79	26	7.39036e-02	0.0308702623482981	2260411	0	6	NM_014597	84.37	NA	rs1931570	1	94363137	T.G	0.247	1	T.G	0.289491666666666	1	0.278	10.925730239438042446	0.059040975475356847	0.04141659471965519756509	-0.0064128079470398	0.758641918804383	T.G	0.8045	1	0.004784359	0.710630232	0.21	0.320247026666667	0.350790999717514	0.334423490636703	0.191597222222222
GCLM	1	-	94147600	1	1	A_23_P103996	0	6	NM_002061	77.64	NA	6.977323e-02	0.0892944508163784	7050451	1	6	NM_002061	90.55	39	rs3170633	1	94123916	T.C	0.386	0	T.C	0.425	0	1.583	10.011494218291218772	0.178025128241717456	0.0001713309889459502244	0.0893335028596498	0.470586722031711	T.C	0.62	1	-0.033955784	0.182373868	0.69	0.508234721973096	0.400847457627119	0.459397752808988	0.196745562130178
ABCA4	1	-	94359293	1	1	A_23_P160940	0	49	NM_000350	88.05	NA	8.89797e-02	0.0388190462334167	6660543	2	49	NM_000350	87.14	NA	rs497511	1	94295701	G.A	0.487	0	G.A	0.475	0	1.515	6.2598652188357544190	-0.0590122803618290531	0.00094147529399912777137	-0.0119877884511774	0.716596884539564	G.A	0.474	1	0.012457102	0.399201227	0.44	0.514844555555556	0.522881355932204	0.499234947565541	0.248007015306122
ARHGAP29	1	-	94475895	1	1	A_23_P149562	0	22	NM_004815	83.56	NA	8.477526e-02	0.0657604909307285	1260095	2	22	NM_004815	80.01	NA	rs681187	1	94713964	G.A	0.249	0	G.A	0.263941666666667	1	0.540	8.6369183640910769384	0.0540763765165558005	0.0134942134649387313061	0.0623045780345556	0.0436170527621439	G.A	0.8005	1	-0.0170068921	0.37379025	0.15	0.383328444444444	0.223082884463277	0.34015511235955	0.15234375
ABCD3	1	+	94656520	2	1	A_23_P74794	0	22	NM_002858	80.56	NA	6.719839e-02	0.0656454223226284	7400022	0	22	NM_002858	80.68	NA	rs3849301	1	94750787	T.C	0.098	0	T.C	0.15	0	0.809	10.07438273670152817	0.15868988069997231	0.0017267140774472888864	-0.120968973443538	0.161903107520898	T.C	0.9045	1	0.0042512288	8.230454e-01	0.46	0.157313777777778	0.213559322033898	0.176066520599251	0.09
F3	1	-	94779959	1	1	A_23_P126782	1	5	NM_001993	83.56	48	1.176280e-01	0.0685191895391573	5860333	0	5	NM_001993	91.25	NA	rs17111436	1	94566271	G.C	0.088	1	G.C	0.117058333333334	1	0.220	6.3412680482683381200	0.0747655664224702726	0.0849110306575293627418	-0.0105845742536039	0.908090839808446	G.C	0.925	1	0.010327963	0.79721189	0.12	0.12262804	0.100175087853107	0.154433220973783	0.0738998724489796
SLC44A3	1	+	95058687	1	1	A_23_P86195	2	12	NM_152369	82.20	NA	8.716714e-02	0.0727641848621438	430593	0	13	NM_001114106	86.62	NA	rs12048606	1	95065079	A.G	0.324	1	A.G	0.361341666666667	1	27.987	6.9120735337882184268	0.4752932307453633376	0.0000000000000000000000	0.581740885406814	1.58265036632702e-09	A.G	0.6465	1	0.1478738341	3.634867e-12	1	0.395358235555556	0.300078084463277	0.52341326966292	0.236527423469388
CNN3	1	-	95165323	2	1	A_32_P200970	1	6	NM_001839	79.65	29	1.125678e-01	0.0638559851387173	130753	0	6	NM_001839	87.06	NA	rs6541374	1	95124987	A.G	0.252	1	A.G	0.239933333333333	1	10.260	9.137781879498206195	0.285646641273535506	0.0000000000000000000000	-0.0167296355068214	0.749230195019458	A.G	0.7545	0	-0.107930303	8.449314e-10	0.93	0.351769955555555	0.297418320903955	0.392234558052432	0.196109693877551
ALG14	1	-	95311095	1	1	A_23_P257423	0	3	NM_144988	80.92	NA	9.767325e-02	0.0518463523749405	3930360	0	2	NM_144988	87.36	NA	rs6669249	1	95303961	A.C	0.249	1	A.C	0.357541666666667	1	0.360	9.2758523127832539501	0.0776729324841631819	0.0126032081034042064971	0.0231813853921941	0.684235540373421	A.C	0.2855	1	0.023832073	0.1007354278	0.18	0.25948412	0.25450384039548	0.477484958801497	0.206280991735537
TMEM56	1	+	95355481	1	1	A_23_P314805	3	6	NM_152487	76.69	NA	6.411139e-02	0.0709841599439316	60315	0	6	NM_152487	83.30	NA	rs10157405	1	95387426	C.T	0.193	0	C.T	0.166666666666666	0	1.206	8.892248692054893766	0.119455112967908728	0.0018550645407833243894	0.00986302153227877	0.883690487045927	C.T	0.189	1	0.0144817751	0.54041311	0.5	0.308266777777777	0.259887005649717	0.287592857677902	0.16
RWDD3	1	+	95472298	1	1	A_23_P933	1	3	NM_015485	81.16	20	7.477085e-02	0.0555102837027943	6840482	0	1	NM_015485	87.01	NA	rs592097	1	95485046	A.C	0.044	1	A.C	0.0614	1	3.055	10.181566999453783851	-0.288500228273022463	0.0000000071035946014320	-0.196338155628628	0.00121020695979621	A.C	0.9605	1	-0.0432836812	0.18688452	0.74	0.0719783955555555	0.133899179661017	0.0724381610486888	0.0405774202815283
DPYD	1	-	98159203	1	2	NA	NA	NA	NA	NA	NA	1.919606e-01	0.0818875929587143	5870678	2	22	NM_000110	81.55	NA	rs2297595	1	97937679	C.T	0.093	0	C.T	0.0814083333333335	1	2.041	9.021853045286317041	0.165382980273837465	0.0000430021946007386191	0.0185544407546484	0.884089433285313	C.T	0.9195	1	-0.02021251	0.3817811939	0.62	0.160711222222222	0.0661002200564972	0.157505741573033	0.05859375
SNX7	1	+	98899823	1	1	A_23_P35066	0	8	NM_015976	79.88	NA	4.22637e-02	0.0408351748554969	7100474	0	6	NM_152238	81.78	NA	rs9285629	1	98910285	C.T	0.068	1	C.T	0.070925	1	0.876	9.913934265007387836	0.120789536263136321	0.0017703707969380921838	0.208848054686435	0.0160026301855155	C.T	0.964	1	-0.09027112	7.246759e-04	0.25	0.109473622222222	0.0729319940677966	0.0661713220973782	0.0399305555555555
AGL	1	+	100088632	1	1	A_23_P200298	2	31	NM_000645	78.85	NA	7.674257e-02	0.0843562973460185	6510364	0	0	NM_000028	89.93	NA	rs17120949	1	99928642	G.A	0.027	1	G.A	0.0317916666666666	1	0.444	10.53098365377946166	0.32871876350266438	0.0007505072748337227040	-0.297861264311801	0.0386706324792847	G.A	0.9795	0	-0.0146313934	7.173569e-01	0.45	0.0363146488888888	0.0182279081920904	0.0395012247191009	0.0260682397959184
SLC35A3	1	+	100208127	1	1	A_23_P34460	0	7	NM_012243	84.71	NA	8.604226e-02	0.0601095165189949	2940484	0	7	NM_012243	83.36	NA	rs2810418	1	100416498	G.A	0.107	1	G.A	0.109941666666666	1	0.505	7.0923884986302061506	-0.0844051313598095099	0.00773814135847250474803	-0.00218537053208768	0.983097646090056	G.A	0.9305	1	0.0053969317	0.769322833	0.36	0.156443684444445	0.0683699014124294	0.134076322097379	0.0738998724489796
HIAT1	1	+	100276376	1	2	NA	NA	NA	NA	NA	NA	1.315630e-01	0.116350308979167	4060494	0	11	NM_033055	85.22	NA	rs580678	1	100255597	A.C	0.203	1	A.C	0.206525	1	0.300	7.7395649683139113861	-0.0326027856271653912	0.0545825162123254603586	-0.0548174506935052	0.310970502837801	A.C	0.8785	0	0.0038074501	0.84281326	0.25	0.266210013333334	0.113741438135593	0.214142632958802	0.177514792899408
SASS6	1	-	100371099	1	1	A_24_P349151	2	16	NM_194292	75.96	NA	1.082191e-01	0.0470404024191561	650221	0	16	NM_194292	78.61	NA	rs17121644	1	100158018	T.C	0.033	0	T.C	0.046375	1	0.359	6.637262558213365971	-0.110500640676053294	0.0092798977952748273879	0.0679514936759453	0.43478541006253	T.C	0.963	1	0.0264829073	0.3948553401	0.19	0.0622223333333333	0.0438186313559322	0.068004029962547	0.0663265306122449
CCDC76	1	+	100371293	1	2	NA	NA	NA	NA	NA	NA	1.587283e-01	0.0529089277655118	6370047	0	10	NM_019083	85.21	NA	rs864633	1	100567795	C.A	0.167	1	C.A	0.116666666666667	0	0.066	8.052696549398865145	0.048498876896186718	0.0597554980947967509519	0.0634968120899423	0.326862162571534	C.A	0.88	0	-0.0180353893	0.218072460	0.18	0.154616524444444	0.215819209039548	0.212206741573034	0.115991709183673
LRRC39	1	-	100416359	1	1	A_23_P330578	0	9	NM_144620	79.49	NA	9.141208e-02	0.0558565928171702	620730	3	8	NM_144620	84.77	NA	rs547241	1	100241204	T.C	0.043	1	T.C	0.0544583333333335	1	2.521	6.750986719958097737	0.267662942732111275	0.0000000743045525108954	0.0724347060346967	0.23095748030161	N.N	NA	1	NA	NA	0.67	0.0680219288888889	0.0454202471751413	NA	0.0738998724489796
DBT	1	-	100487997	2	2	NA	NA	NA	NA	NA	NA	2.129313e-01	0.128347853989378	610332	0	10	NM_001918	85.11	NA	rs11166389	1	100238867	A.G	0.113	0	A.G	0.133333333333333	0	0.434	8.20850916554492649	-0.02370178469705798	0.3464546669949357671214	0.0887115872326794	0.172299425124827	A.G	0.9155	0	-0.0037673796	0.907277582	0.02	0.210844555555556	0.232768361581921	0.140134033707866	0.134885204081633
RTCD1	1	+	100504301	1	1	A_23_P258621	0	11	NM_001130841	81.29	NA	5.895518e-02	0.0405683265498573	3140452	0	9	NM_003729	83.37	NA	rs3122126	1	100500726	A.G	0.158	0	A.G	0.141666666666666	0	2.930	10.6487818989967824024	0.0903451079205683655	0.0000110737219187750924	0.0240574551840959	0.537333363913399	A.G	0.841	0	-0.01409919	0.42313255	0.53	0.269313777777778	0.206497175141243	0.299401153558052	0.0956632653061224
GPR88	1	+	100776315	1	1	A_23_P149749	2	1	NM_022049	77.77	NA	8.960682e-02	0.126846322297073	3130181	0	1	NM_022049	88.34	NA	rs10875318	1	100823797	T.C	0.405	1	T.C	0.38345	1	10.723	6.6421042436849369039	0.5295286456586582036	0.0000000000000011102230	0.865180996226308	1.3194630996837e-07	T.C	0.412	1	0.2530866204	1.229909e-12	1	0.486670724444445	0.389336837288135	0.511700677902622	0.249930555555556
VCAM1	1	+	100957884	1	1	A_23_P34345	2	7	NM_080682	80.00	NA	1.336298e-01	0.107789575092728	4040279	0	8	NM_001078	81.68	NA	rs12569174	1	101158767	C.T	0.198	1	C.T	0.125616666666666	1	0.493	9.413228139195206623	-0.148138444600379254	0.02293793395815657554238	-0.0677273939281163	0.294979967107285	C.T	0.853	1	0.040369228	0.36692800	0.24	0.317114173333333	0.122169436158192	0.251173801498127	0.134885204081633
EXTL2	1	-	101133006	1	1	A_23_P118	0	4	NM_001033025	76.81	NA	9.59866e-02	0.0489484900969462	870338	0	4	NM_001439	81.18	NA	rs7544183	1	101020536	T.C	0.418	0	T.C	0.416666666666667	0	0.532	6.6613851160470467505	0.0385856576637112342	0.0138729107598773993004	0.0562330044086775	0.20113153730794	T.C	0.5485	1	-0.016913807	1.844094e-01	0.28	0.475180444444444	0.581920903954802	0.485272292134833	0.247856652949246
SLC30A7	1	+	101134221	1	3	NA	NA	NA	NA	NA	NA	1.843235e-01	0.128674876322945	3940379	1	11	NM_001144884	83.66	45	rs12568338	1	101273210	T.G	0.151	0	T.G	0.141666666666666	0	2.159	7.9436442773427060615	-0.0776883926072372138	0.0000377895985943510482	-0.0615086150783644	0.457835630636758	T.G	0.8705	1	-0.02076492	1.907474e-01	0.57	0.255328444444444	0.274293785310734	0.228894460674158	0.122448979591837
DPH5	1	-	101263950	1	2	NA	NA	NA	NA	NA	NA	1.233392e-01	0.095302247548008	3120670	0	7	NM_001077395	89.57	NA	rs7529431	1	101371827	G.C	0.148	1	G.C	0.11885	1	0.339	8.465124715561442414	0.061879355420657541	0.0371702964402214064421	-0.0610586522491361	0.467735260226168	G.C	0.899	1	-0.0023227613	0.917242104	0.1	0.252579595555556	0.155624823728814	0.168833962546817	0.110959494398161
S1PR1	1	+	101474892	1	1	A_23_P404481	2	1	NM_001400	86.88	NA	6.877873e-02	0.0712201369190224	6960736	0	1	NM_001400	82.86	NA	rs6692186	1	101242805	G.A	0.153	1	G.A	0.0567	1	0.968	8.704115980497165950	-0.119222286820617043	0.0048882973580512967260	-0.180063999898262	0.500127931619357	G.A	0.867	1	-0.0321780652	0.18403985	0.5	0.260836248888888	0.0263894983050847	0.232367554307117	0.122448979591837
AMY1A	1	+	104093801	1	1	A_23_P23611	3	10	NM_004038	83.11	NA	8.18437e-02	0.092434617119982	2070431	0	2	NM_004038	77.77	NA	rs11185098	1	104122872	A.G	0.253	0	A.G	0.266666666666666	0	0.951	9.815501752344355069	-0.103628330897179530	0.0012778055444904179438	0.0071915021219653	0.779352119033939	A.G	0.7355	1	-0.010137562	0.593828227	0.24	0.321066777777777	0.456497175141242	0.370761760299625	0.1875
PRMT6	1	+	107400789	1	1	A_23_P12336	0	0	NM_018137	82.07	NA	5.616241e-02	0.0894726752796367	1230026	0	0	NM_018137	83.42	NA	rs1762509	1	107394482	A.G	0.334	1	A.G	0.390191666666666	1	30.836	9.483043548103900378	-0.999983321861876107	0.00000000000000000000000	-1.1214363435473	3.25607782781639e-18	N.N	NA	1	NA	NA	1	0.45663228	0.334822477683616	NA	0.232686980609418
VAV3	1	-	108032649	1	1	A_23_P201551	0	9	NM_001079874	79.40	NA	7.492382e-02	0.0634677682297322	3800463	2	26	NM_006113	87.58	NA	rs345292	1	108226578	G.A	0.276	0	G.A	0.333333333333333	0	0.586	8.235354418298580725	-0.050400149523096155	0.012588985569527366692	-0.0133832213819672	0.627316105382149	G.A	0.71	1	-0.0041796584	0.86615989	0.2	0.398498777777777	0.429378531073446	0.438202280898876	0.21484375
SLC25A24	1	-	108536886	1	1	A_23_P74799	0	9	NM_213651	76.31	NA	7.636768e-02	0.0664359239674118	6400017	4	0	NM_013386	95.32	NA	rs1419000	1	108484423	T.C	0.220	0	T.C	0.208333333333334	0	1.581	8.6582451169169871719	0.1041696219594472478	0.0000333556945439905661	0.0169238768453697	0.513904227002737	T.C	0.747	1	-0.0034381781	0.741287405	0.45	0.33528888888889	0.348870056497175	0.397574797752808	0.205678670360111
FAM102B	1	+	108904493	1	1	A_32_P172864	1	10	NM_001010883	86.11	14	8.040256e-02	0.0564510642491919	4390468	1	10	NM_001010883	84.95	18	rs10776805	1	108849059	A.G	0.143	1	A.G	0.180466666666666	1	0.494	7.8196194244792769368	-0.0700804632909731301	0.0077953103554382350074	-0.0589362375639624	0.255479550843867	A.G	0.856	1	-0.0040827999	0.858385038	0.28	0.200024911111111	0.153353046327684	0.242128880149812	0.103055555555556
C1orf59	1	-	109005267	1	1	A_23_P309361	1	7	NM_001102592	84.93	47	6.384324e-02	0.0602876668208142	290025	3	7	NM_144584	88.33	NA	rs11102213	1	109023135	G.A	0.436	0	G.A	0.4	0	0.397	8.681967297070890766	-0.058375406612998525	0.0102199135182112765818	-0.00964893175323468	0.790900672569622	G.A	0.564	1	-0.0026989273	0.76475312	0.19	0.458943222222224	0.63728813559322	0.470040588014983	0.25
PRPF38B	1	+	109036454	1	1	A_23_P201567	2	5	NM_018061	83.12	NA	9.204375e-02	0.0410552951494526	3780139	1	5	NM_018061	80.47	25	rs2990874	1	109075821	A.T	0.165	1	A.T	0.164508333333334	1	0.796	7.211778875938239075	0.044908505209033667	0.0157342619100697689305	-0.00257802716997682	0.964451485789588	A.T	0.786	1	0.02494187	0.089424628	0.09	0.241287195555556	0.159886118361582	0.32354731835206	0.122448979591837
STXBP3	1	+	109090807	1	1	A_23_P51996	1	18	NM_007269	78.98	35	7.932667e-02	0.0335860914154539	6130088	0	17	NM_007269	85.65	NA	rs11102213	1	109023135	G.A	0.436	0	G.A	0.4	0	0.589	10.216910135076430421	-0.037014139422287026	0.0083497500239979594028	-0.0453625324981245	0.14720386153022	G.A	0.564	1	-0.0168047642	0.251515069	0.34	0.458943222222224	0.63728813559322	0.470040588014983	0.25
CLCC1	1	-	109307634	1	1	A_23_P74809	0	11	NM_001048210	87.00	NA	1.070496e-01	0.0432354534340138	20674	2	11	NM_015127	88.16	NA	rs7523050	1	109219202	A.C	0.187	0	A.C	0.0826916666666665	0	1.043	10.077365717992178062	0.092741512778841365	0.0015425413068030913166	-0.0467191149906704	0.423247618907697	A.C	0.776	1	0.0002779531	0.984083426	0.27	0.305066777777777	0.127415562429379	0.310344850187266	0.125074316290131
WDR47	1	-	109386373	1	1	A_23_P23748	0	14	NM_001142551	81.04	NA	1.041342e-01	0.0383720358214574	3390189	0	14	NM_001142551	89.75	NA	rs1277224	1	109173891	G.A	0.413	1	G.A	0.4579	1	1.702	6.7705338516147799410	-0.0659568594627374244	0.0000584072324394391273	-0.0128437585667238	0.79293399695861	G.A	0.4685	1	1.448649e-02	0.25379222	0.56	0.268296733333333	0.182771450847458	0.403712273408239	0.236527423469388
TAF13	1	-	109420147	1	1	A_23_P35148	1	3	NM_005645	83.49	27	8.408057e-02	0.0768489443023928	4070504	0	1	NM_005645	87.37	NA	rs839844	1	109299797	C.T	0.424	1	C.T	0.537341666666665	1	1.610	6.824818447003814015	-0.127636414429299905	0.010466842829910838	-0.107305748547893	0.032415494656082	C.T	0.442	1	-0.018494770	0.29055584	0.44	0.523721617777778	0.419778423446328	0.492088464419477	0.241309968399885
SARS	1	+	109558062	1	1	A_23_P126790	0	10	NM_006513	92.47	NA	1.041968e-01	0.0544685010843067	1090682	1	10	NM_006513	87.96	32	rs9658938	1	109324078	C.T	0.118	1	C.T	0.0825333333333335	1	0.487	10.2756032905336081029	0.0985353473475945874	0.0108366078413881794518	0.0356560408718789	0.718496667740867	C.T	0.887	1	0.0014020171	0.933597660	0.2	0.196878297777778	0.104038876836158	0.197225868913858	0.0832638888888889
CELSR2	1	+	109594163	1	1	A_24_P182620	0	33	NM_001408	82.86	NA	1.032899e-01	0.0834940154282279	4390338	0	33	NM_001408	86.36	NA	rs12740374	1	109619113	T.G	0.221	1	T.G	0.1857	1	18.657	5.864033819753509569	0.593201954017125499	0.0000000000000000000000	0.434207532141623	5.31427931406042e-11	T.G	0.798	1	0.160987415	3.928689e-12	1	0.340128271111111	0.267038074576271	0.345715101123596	0.210686682520809
SORT1	1	-	109742086	1	2	NA	NA	NA	NA	NA	NA	2.023977e-01	0.142054868633899	6900341	3	19	NM_002959	87.30	NA	rs12740374	1	109619113	T.G	0.221	1	T.G	0.1857	1	30.553	6.6650674093698345501	1.1310355194506811483	0.0000000000000000000000	1.30556405842441	2.85934863392643e-22	T.G	0.798	1	0.4318368438	1.392105e-87	1	0.340128271111111	0.267038074576271	0.345715101123596	0.210686682520809
PSMA5	1	-	109770560	2	1	A_23_P86216	0	5	NM_002790	85.48	NA	9.876316e-02	0.0387115040109221	2370497	0	8	NM_002790	87.50	NA	rs611917	1	109616775	G.A	0.309	0	G.A	0.258333333333334	0	1.565	12.318083008082934882	0.104969673869291874	0.0002878593005644081160	-0.081539432695187	0.0651880205694328	G.A	0.7025	1	0.0411625708	2.042362e-05	0.43	0.431683999999999	0.355649717514124	0.43538024344569	0.236527423469388
ATXN7L2	1	+	109828083	1	1	A_23_P317200	1	10	NM_153340	89.01	33	5.308915e-02	0.0459428224704751	5360451	1	10	NM_153340	89.95	33	rs4970767	1	109816706	G.A	0.340	1	G.A	0.273108333333334	1	10.004	8.147715598693618944	0.169107990387042550	0.0000000000000008881784	0.107292972622103	0.0330655856461776	G.A	0.3315	0	9.747488e-03	0.0427704637	0.96	0.42264548	0.288666511581921	0.485628925093634	0.216388888888889
CYB561D1	1	+	109838180	1	1	A_24_P348885	0	2	NM_182580	87.57	NA	2.772390e-01	0.134262591750139	4900093	0	2	NM_182580	89.12	NA	rs17035415	1	109589016	A.C	0.190	1	A.C	0.174875	1	0.434	8.954898417433184932	0.036736904920918211	0.4345632724063333007791	-0.00955199336699934	0.85707524359476	A.C	0.8335	1	-0.0022455734	0.74044782	NA	0.263967235555556	0.213283987288136	0.281923835205993	0.157844387755102
GPR61	1	+	109884016	1	1	A_23_P326303	2	2	NM_031936	87.78	NA	1.649216e-01	0.0611153559576385	6420445	0	2	NM_031936	90.44	NA	rs17646731	1	109721048	A.G	0.081	1	A.G	0.179591666666667	1	0.089	5.8509677831109740964	0.1157137211465418397	0.1305070549349167663422	0.101408854318616	0.158150512196062	A.G	0.944	1	-0.01832848	0.20770852	0.22	0.0477039688888889	0.0257139488700565	0.107167546816479	0.115555555555556
GNAI3	1	+	109892708	1	1	A_24_P353912	0	8	NM_006496	78.97	NA	6.736325e-02	0.0454801723780346	5810598	1	8	NM_006496	82.05	44	rs17024132	1	109941622	T.A	0.142	1	T.A	0.118558333333334	1	0.494	8.948569624490897212	0.055683328746963752	0.0117365241539011400107	0.124111066956423	0.0809638189816902	T.A	0.8775	1	0.0453278801	0.042140457	0.2	0.185673324444444	0.197059189548023	0.20692956928839	0.144375
AMPD2	1	+	109964798	1	1	A_23_P201596	1	17	NM_139156	90.53	59	8.850924e-02	0.0421090865485396	2190408	0	0	NM_139156	90.21	NA	rs574344	1	110015037	A.T	0.084	1	A.T	0.111633333333334	1	0.504	8.859763154216580006	0.172368822978033576	0.0068390196304148886952	-0.0616280352958262	0.1062633688093	A.T	0.9185	1	0.0120079761	0.5454564753	0.37	0.0913754133333332	0.074126402259887	0.140233846441947	0.09
GSTM4	1	+	110000220	1	2	NA	NA	NA	NA	NA	NA	2.311076e-01	0.0910177188864463	4920221	9	5	NM_000850	87.37	NA	rs574344	1	110015037	A.T	0.084	1	A.T	0.111633333333334	1	2.716	6.948962831168884691	0.288526542744074299	0.0000005933749811504185	0.480081438501699	0.0240128233347746	A.T	0.9185	1	0.165587158	0.0074669360	0.78	0.0913754133333332	0.074126402259887	0.140233846441947	0.09
GSTM2	1	+	110012166	1	1	A_23_P397208	0	6	NM_001142368	87.06	NA	1.179923e-01	0.0716977000896379	2900136	0	6	NM_000848	84.79	NA	rs480419	1	110161405	A.G	0.453	1	A.G	0.570833333333335	1	0.436	6.398032089382760468	0.056040530762035023	0.0115095529578288502393	-0.0154927618786128	0.787359421968883	A.G	0.4715	1	-0.0031411968	0.64783107	0.31	0.533444848888889	0.382090564971751	0.53770956928839	0.249375
GSTM1	1	+	110031940	1	2	NA	NA	NA	NA	NA	NA	1.326288e-01	0.123874826697627	10280	0	4	NM_000561	87.28	NA	rs2274536	1	110096100	G.A	0.331	0	G.A	0.316666666666666	0	2.461	7.216901046666623465	0.231101944181818703	0.0000095456957187600722	0.755253368967777	0.150384826436963	G.A	0.3015	1	0.057259068	1.704379e-04	0.74	0.445906222222221	0.371751412429378	0.402784546816478	0.21484375
GSTM5	1	+	110056386	2	1	A_23_P97606	0	7	NM_000851	90.51	NA	1.24722e-01	0.0929470867781621	5570221	1	7	NM_000851	88.66	10	rs1927328	1	110077267	G.A	0.260	0	G.A	0.358333333333334	0	5.390	8.035607159769757146	-0.299178933656883972	0.0000000001349462763756	-0.0588149160260231	0.0763631033257047	G.A	0.6995	1	-0.0424041271	7.819290e-10	0.97	0.4096	0.477683615819209	0.482778629213481	0.234375
GSTM3	1	-	110085183	1	2	NA	NA	NA	NA	NA	NA	4.210912e-01	0.287853844424848	3940386	2	7	NR_024537	85.82	NA	rs1332018	1	110084495	G.T	0.399	1	G.T	0.399483333333334	1	14.327	8.816061279191419686	-0.447213453547651074	0.0000000000000000000000	-0.527830652844187	9.20599073950794e-05	G.T	0.563	1	-0.193197246	2.388033e-13	1	0.48458008888889	0.374780236158192	0.432748977528091	0.234375
CSF1	1	+	110254755	2	1	A_23_P407012	1	7	NM_172212	92.78	6	1.208230e-01	0.0380675757058874	6040292	1	8	NM_172212	88.87	3	rs3818562	1	110101964	A.G	0.422	0	A.G	0.483333333333334	0	0.720	5.988781271718494281	-0.037413822792686680	0.0135980825488482004459	-0.0312852864714357	0.205446965804043	A.G	0.4605	1	0.0052476853	5.228721e-02	0.35	0.495802666666667	0.473446327683616	0.557889520599252	0.24202806122449
AHCYL1	1	+	110328830	3	1	A_23_P368126	1	16	NM_006621	84.26	45	1.050248e-01	0.0345677267958655	6100066	0	16	NM_006621	83.06	NA	rs6674178	1	110130177	A.G	0.179	1	A.G	0.14655	1	0.719	12.601576965383999962	0.065546148080336583	0.0095358392020918891774	0.00403626375273963	0.943873397828063	A.G	0.8405	1	-0.02231311	0.1414801282	0.21	0.24110212	0.267272227118644	0.263910108614232	0.15234375
FAM40A	1	+	110378763	1	1	A_23_P320457	3	20	NM_033088	84.29	NA	7.732585e-02	0.0373689061642884	6590575	2	20	NM_033088	86.50	NA	rs7524737	1	110134339	T.G	0.191	0	T.G	0.208333333333334	0	0.347	8.403630307418488599	0.041565712118678821	0.0414800771604577622753	0.00462007492143745	0.854795959771993	T.G	0.772	1	0.0093231331	0.38503742	0.22	0.298350666666666	0.382768361581921	0.352989704119851	0.178252551020408
UBL4B	1	+	110456584	1	1	A_32_P112910	4	0	NM_203412	88.50	NA	1.35317e-01	0.0427495251654724	3830598	1	0	NM_203412	90.18	32	rs6537883	1	110206794	C.T	0.484	1	C.T	0.433333333333334	0	0.434	6.354791556358602378	-0.018616026616875246	0.3191883412524241236952	-0.00817218181036258	0.585440571854062	C.T	0.577	1	0.006324769	0.27457016	NA	0.338047893333333	0.625988700564971	0.577732602996254	0.248888888888889
KCNC4	1	+	110555587	1	1	A_23_P12079	0	1	NM_004978	90.78	NA	1.145533e-01	0.0392821299688046	380152	0	3	NM_004978	85.01	NA	rs6697194	1	110774731	C.T	0.175	1	C.T	0.1917	1	0.523	5.938078064186718130	0.051994419573875628	0.0087914159312498796339	-0.0397056467439487	0.200748236763798	C.T	0.852	1	0.0089150955	0.297042801	0.44	0.235014791111112	0.187729566101695	0.275317528089886	0.133263888888889
RBM15	1	+	110683467	1	1	A_23_P34877	0	0	NM_022768	83.64	NA	1.102774e-01	0.0571468718143478	1230441	0	2	NM_022768	83.94	NA	rs593644	1	110472843	T.G	0.482	0	T.G	0.483333333333334	0	0.805	6.359323653385173358	-0.048930690583847261	0.0078246144391591609946	0.067348469391678	0.149762636722312	T.G	0.5225	1	-0.0113898667	3.229983e-01	0.28	0.532069333333332	0.507344632768362	0.483777187265919	0.244897959183673
SLC16A4	1	-	110735159	1	1	A_23_P97339	0	5	NM_004696	80.26	NA	9.650431e-02	0.0551937363124973	2680465	0	7	NM_004696	85.61	NA	rs12132082	1	110742624	A.C	0.497	1	A.C	0.441708333333333	1	1.131	6.641519615884409866	-0.058777103604555042	0.0046200301599164106392	-0.0635726399242521	0.212893029078202	A.C	0.515	1	0.052592276	2.091843e-03	0.37	0.474449457777777	0.324853399717514	0.523272764044945	0.248850904912381
HBXIP	1	-	110752069	1	1	A_23_P115137	0	3	NM_006402	85.36	NA	6.262924e-02	0.032629727249194	510121	0	0	NM_006402	89.61	NA	rs4839431	1	110835332	T.C	0.153	0	T.C	0.1	0	0.954	11.6202078886553881176	0.0596950027767298233	0.0041291226043616013896553	0.0631088804140732	0.121502070462713	T.C	0.86	1	-0.013340229	0.2333121847	0.41	0.257066777777778	0.196610169491525	0.237192209737828	0.134885204081633
KCNA2	1	-	110949868	1	1	A_23_P137923	1	1	NM_004974	85.12	53	1.441123e-01	0.0471244458144754	3170095	0	1	NM_004974	82.51	NA	rs482620	1	111110863	A.G	0.300	0	A.G	0.375	0	0.464	6.1259376790535915447	0.0527149664244831798	0.0132086619508009484036	-0.0209501697120526	0.183145731120268	A.G	0.6875	1	0.01158512	0.150669888	0.18	0.39111111111111	0.529661016949153	0.421523876404494	0.21484375
CD53	1	+	111215343	1	1	A_23_P74547	7	8	NM_001040033	84.10	NA	7.37638e-02	0.070696677308864	580241	1	7	NM_000560	85.84	23	rs2070750	1	111241050	A.G	0.285	1	A.G	0.23705	1	3.526	8.255472494185397636	-0.108038353567799311	0.0000003131454253679778	-0.018741422337242	0.639601642589411	A.G	0.7785	1	0.0123872709	0.65461181	0.87	0.382900511111111	0.346342328813559	0.313949595505618	0.1708984375
C1orf103	1	-	111308089	1	1	A_23_P160689	1	3	NM_018372	79.04	12	8.671719e-02	0.0837323208500114	110347	0	1	NM_018372	83.98	NA	rs4839557	1	111064332	G.A	0.412	0	G.A	0.45	0	0.656	8.119079833191552353	0.064015013391748768	0.0148609607843139812644	-0.00110818039699108	0.96305734831872	G.A	0.5635	1	-0.015927736	3.593127e-01	0.39	0.489220343891402	0.464406779661017	0.478164565543073	0.226961096938776
CEPT1	1	+	111483771	1	1	A_24_P233944	2	7	NM_001007794	89.54	NA	7.24743e-02	0.0462428848347247	3440672	0	0	NM_001007794	86.32	NA	rs660173	1	111538706	C.T	0.335	1	C.T	0.272658333333334	1	2.229	7.313886801876170907	-0.059966399820674039	0.0003662830981816522780	0.037608070188481	0.252771269206171	C.T	0.6785	1	-0.0079643937	4.622620e-01	0.58	0.419118702222223	0.302464931920904	0.393089228464419	0.182955994897959
DENND2D	1	-	111544804	1	1	A_23_P85952	0	11	NM_024901	83.47	NA	7.121201e-02	0.0542056177517998	4810364	0	11	NM_024901	85.12	NA	rs629608	1	111539639	T.G	0.411	1	T.G	0.381183333333333	1	7.765	9.813751812327668134	-0.228680155222297454	0.0000000000004662936703	-0.237982713152382	0.0123833986374825	N.N	NA	1	NA	NA	0.99	0.431411737777778	0.25598928700565	NA	0.229591836734694
CHIA	1	+	111635006	1	1	A_23_P34888	0	11	NM_201653	83.19	NA	1.139491e-01	0.0544220049961915	1990152	0	8	NM_021797	91.43	NA	rs6698373	1	111618020	A.G	0.206	1	A.G	0.159541666666666	1	1.714	6.55552286154929042539	0.09467964781402173069	0.000791056177172899666	-0.0290019000942992	0.168278597544718	A.G	0.777	1	0.0041955337	0.626071823	0.33	0.310050506666667	0.219079264124294	0.336745925093632	0.163185586734694
C1orf88	1	+	111690717	1	1	A_23_P424900	2	5	NM_181643	83.90	NA	1.415527e-01	0.0539739210436936	1710731	0	5	NM_181643	85.04	NA	rs325904	1	111440751	G.C	0.034	1	G.C	0.0560083333333335	1	0.434	6.516076679406772598	-0.001218197157377876	0.9878080538091903450848	0.0939950989394854	0.158391133936802	G.C	0.9705	1	-0.0126250163	0.46076544	NA	0.0249116888888888	0.0409672031073446	0.0554546966292139	0.0322222222222222
OVGP1	1	-	111771922	1	1	A_23_P103756	7	10	NM_002557	89.38	NA	9.593228e-02	0.0861557800368349	5690131	0	10	NM_002557	86.74	NA	rs1264874	1	111752069	G.A	0.498	0	G.A	0.466666666666667	0	4.364	7.6236039612280581679	0.209638300333262	0.0000001862306970856764	0.261232049220761	0.00227221522035666	G.A	0.442	1	0.0564851445	0.0017796550	0.9	0.499979954954954	0.571751412429379	0.559570232209738	0.249669421487603
ATP5F1	1	+	111793265	1	1	A_32_P181183	3	6	NM_001688	82.48	NA	1.173071e-01	0.0449894452076371	6660450	0	6	NM_001688	88.71	NA	rs623775	1	111549651	T.C	0.185	1	T.C	0.1698	1	1.557	6.2681453048196704714	-0.0665428369774489631	0.0009180168615388062392	0.0555203105506367	0.121825053721686	T.C	0.7525	1	-0.031324818	0.07085806	0.43	0.272123782222223	0.256058718644068	0.389645576779026	0.15234375
WDR77	1	-	111793353	1	1	A_23_P115149	1	9	NM_024102	83.25	18	1.026701e-01	0.0571072325367144	1340709	2	9	NM_024102	83.96	NA	rs4357523	1	111668907	G.C	0.461	1	G.C	0.421791666666667	1	1.092	8.1272945526756803503	0.0854042802264468742	0.0019479504616146670060	0.101086592610272	0.0723349616653202	G.C	0.6015	1	0.0178193656	0.32955024	0.32	0.268323297777778	0.323145467514124	0.304366337078652	0.242511094674556
C1orf162	1	+	111818126	1	2	NA	NA	NA	NA	NA	NA	1.118406e-01	0.105409419371651	4010301	0	5	NM_174896	87.25	NA	rs6703267	1	111820180	A.G	0.280	1	A.G	0.298441666666666	1	1.473	9.2380603306154345233	-0.0961301542563954142	0.0006659568139308902346	-0.0287707820137337	0.711929252969564	A.G	0.719	1	0.002174305	0.9037000465	0.33	0.332403177777778	0.263975630225989	0.41778902247191	0.211415816326531
ADORA3	1	-	111908120	2	1	A_23_P126540	0	2	NM_001081976	92.08	NA	1.033724e-01	0.0787273458790396	5700561	3	1	NM_000677	88.37	NA	rs7544118	1	111833728	T.C	0.213	0	T.C	0.183333333333333	0	2.197	6.304654663130837555	0.214726236821107641	0.0000063399275918030185	0.0474491402714592	0.361884198277584	T.C	0.204	0	-0.036783945	0.295727249	0.56	0.333511222222222	0.337853107344633	0.3314721835206	0.178252551020408
RAP1A	1	+	111963927	1	1	A_23_P51754	0	5	NM_001010935	80.14	NA	7.640619e-02	0.0400281283280947	5810082	0	7	NM_002884	80.16	NA	rs1338078	1	111936717	T.G	0.393	0	T.G	0.3	0	0.717	11.0850492179446504792	-0.0395554369507455025	0.0083188804932452509178	-0.0494133548531867	0.0237624922507181	T.G	0.5915	1	-0.0171046044	0.20066838	0.38	0.496711222222222	0.379661016949152	0.479115382022474	0.249920280612245
DDX20	1	+	112099712	1	1	A_23_P63153	0	10	NM_007204	79.30	NA	6.22593e-02	0.0385845415300402	2230646	3	10	NM_007204	81.19	NA	rs7553961	1	111895512	A.G	0.096	0	A.G	0.0833333333333335	0	0.807	8.574229698022945101	-0.091317781170211013	0.0048867039533653233718	0.0713142848766301	0.0737303008747461	A.G	0.8525	1	0.01781346	0.383021909	0.33	0.154587666666666	0.141242937853107	0.251127842696628	0.102598852040816
C1orf183	1	-	112099942	1	1	A_24_P336577	2	1	NM_198926	87.18	NA	1.411387e-01	0.0663432495619396	6280431	0	0	NM_019099	91.55	NA	rs1936061	1	112277459	G.A	0.424	0	G.A	0.433333333333334	0	0.508	7.604199949430682892	0.054796564486720108	0.0259237405399064257949	-0.0010632989546974	0.946709439726842	G.A	0.382	1	0.0163308191	0.26882007	0.33	0.501609888888888	0.55819209039548	0.440350441947566	0.238520408163265
CTTNBP2NL	1	+	112740322	2	1	A_24_P353740	0	5	NM_018704	88.64	NA	1.086113e-01	0.0375458268071889	360209	0	5	NM_018704	85.96	NA	rs1936049	1	112700700	G.A	0.198	1	G.A	0.177133333333334	1	0.840	6.0686710055569061950	-0.0696050013362310149	0.003283529563856025	-0.0194180130782095	0.455025007698139	G.A	0.188	1	-0.0262754969	0.108683575	0.36	0.273938386666667	0.229016334463277	0.293617419475655	0.168367346938776
ST7L	1	-	112963563	2	1	A_23_P310582	1	13	NM_017744	83.89	56	9.66421e-02	0.0550973049014579	1820138	0	13	NM_138729	84.14	NA	rs6700673	1	112958577	T.C	0.462	1	T.C	0.403691666666667	1	26.159	6.587836304211490024	0.301041481279292644	0.0000000000000000000000	0.364705525505255	5.26618055024425e-11	T.C	0.5585	1	0.0956305625	2.516741e-15	1	0.43268636	0.3011063759887	0.462471891385768	0.247933884297521
CAPZA1	1	+	112963597	1	1	A_24_P310894	3	9	NM_006135	76.34	NA	8.319068e-02	0.0447761664648477	3800603	0	0	NM_006135	91.18	NA	rs2932534	1	113002320	G.A	0.228	1	G.A	0.226825	1	3.205	11.735082185227097895	0.085942574308949984	0.0000043245368153144170	0.00516776349429181	0.81021896653988	G.A	0.7605	1	0.0260127	0.082807991	0.5	0.307372755555556	0.348230366949152	0.36196915730337	0.1875
MOV10	1	+	113018570	1	1	A_23_P161125	0	16	NM_020963	88.96	NA	7.789844e-02	0.056881345214308	2970035	0	20	NM_001130079	87.14	NA	rs3790606	1	112853709	C.G	0.378	1	C.G	0.404483333333333	1	0.389	NA	NA	NA	0.255312557589932	0.00219373611785705	N.N	0.6275	1	NA	NA	0.24	0.202927577777778	0.134580575141243	0.322481797752809	0.224170918367347
RHOC	1	-	113051548	1	2	NA	NA	NA	NA	NA	NA	1.743571e-01	0.115142877350501	1690446	0	5	NM_175744	89.47	NA	rs2999156	1	113048650	G.C	0.420	1	G.C	0.367191666666667	1	0.737	10.317939380809058036	-0.058066018881425048	0.0068497290368338958899	-0.0973513086124907	0.18047138260961	G.C	0.6265	1	0.003442502	0.86693480	0.3	0.321386835555556	0.240275731920904	0.372289561797753	0.238520408163265
PPM1J	1	-	113059473	1	1	A_23_P201939	0	8	NM_005167	87.74	NA	1.199491e-01	0.0387161298553125	940088	0	9	NM_005167	88.80	NA	rs2932534	1	113002320	G.A	0.228	1	G.A	0.226825	1	0.604	6.244883255774226427	0.049711812743030409	0.0098233647068168838956	-0.000234951440862612	0.992627662803327	G.A	0.7605	1	-0.012914844	0.533046357	0.19	0.307372755555556	0.348230366949152	0.36196915730337	0.1875
SLC16A1	1	-	113300208	1	1	A_23_P126825	0	4	NM_003051	82.46	NA	7.044937e-02	0.0645082725712936	7200463	0	4	NM_003051	81.00	NA	rs6681499	1	113138428	C.A	0.396	0	C.A	0.441966666666667	0	0.664	9.602095044458872408	-0.114588052808865110	0.01416304866649742422169	-0.0118540554435788	0.479040469385502	C.A	0.4155	1	-0.009791549	4.837967e-01	0.24	0.414143222222223	0.511745893785311	0.507035846441948	0.245799039780521
LRIG2	1	+	113417353	1	1	A_23_P160869	0	17	NM_014813	81.80	NA	8.747452e-02	0.0504480665806206	2490500	1	17	NM_014813	86.01	7	rs1216539	1	113220357	A.G	0.256	0	A.G	0.283333333333333	0	1.710	7.3228935681994693496	0.0611782133917720405	0.0005630227134285625823	0.0871335134363849	0.00213132553606148	A.G	0.285	1	0.0136287538	0.51845343	0.58	0.409876555555556	0.453107344632769	0.347569981273408	0.196109693877551
MAGI3	1	+	113734997	1	2	NA	NA	NA	NA	NA	NA	1.909452e-01	0.138213548739727	5220575	1	20	NM_152900	89.11	27	rs17508449	1	113886668	T.C	0.131	1	T.C	0.097891666666667	1	6.985	7.863941957390288451	0.176250653689221465	0.0000000000222417639861	0.00331614955919379	0.889579974801136	T.C	0.854	1	-0.023525953	0.067806810	0.99	0.162593711111111	0.209117867514124	0.243952992509363	0.146683673469388
PHTF1	1	-	114103300	1	1	A_24_P393864	1	11	NM_006608	81.37	40	7.18538e-02	0.0530522465261083	1070189	0	17	NM_006608	88.38	NA	rs11584821	1	114221012	T.C	0.188	1	T.C	0.0830083333333335	1	4.716	7.166418422676822608	0.118499218268925219	0.0000001337255288724748	0.279660294337774	0.00166313623178883	T.C	0.8065	1	0.04905385	0.00781333	0.93	0.306640946666667	0.130406287853107	0.314025595505619	0.144375
RSBN1	1	-	114156593	1	1	A_23_P137957	0	6	NM_018364	84.68	NA	1.010164e-01	0.0446480208765977	4730324	0	6	NM_018364	82.77	NA	rs1217423	1	114228816	T.G	0.370	1	T.G	0.3542	1	0.582	6.368484504438504779	0.039970359072328182	0.0149475581063047702202	-0.131100288559269	0.0249578138421983	T.G	0.2995	1	2.146018e-02	1.150186e-01	0.23	0.479314142222222	0.279368040677966	0.399352344569288	0.210751156995372
PTPN22	1	-	114215898	1	1	A_23_P149345	0	20	NM_015967	82.91	NA	1.089464e-01	0.0392324094511117	6100338	3	13	NM_015967	83.41	NA	rs1230681	1	114098187	T.A	0.318	1	T.A	0.296866666666667	1	0.331	6.2968892304416721473	-0.0308867002643828450	0.0707452993949020392250	0.00846917191247877	0.73906915987646	T.A	0.3085	1	-0.0146131146	0.045232086	0.13	0.348898453333333	0.287672402259887	0.409142719101123	0.193694340706693
AP4B1	1	-	114249264	1	1	A_23_P160729	1	10	NM_006594	83.27	14	6.967162e-02	0.047038297739765	1400279	1	10	NM_006594	88.37	10	rs1217401	1	114240474	G.A	0.360	0	G.A	0.308333333333334	0	3.437	8.2014253069130873541	0.0888629878744948559	0.0000006063869744110661	0.125111213321631	0.00982028728175877	G.A	0.296	0	0.041879400	0.003050981	0.73	0.509531135746607	0.409887005649717	0.406342505617979	0.200175382653061
DCLRE1B	1	+	114249560	1	1	A_24_P54131	0	3	NM_022836	78.69	NA	1.226113e-01	0.0606863316987922	1450553	2	3	NM_022836	83.55	NA	rs878129	1	114260718	T.C	0.229	0	T.C	0.216666666666667	0	7.763	6.4443423872711900202	0.1618114894103993007	0.0000000011084773099412	0.0681063006177977	0.00471723313541109	T.C	0.7695	1	0.365228666	1.410487e-43	1	0.372661777777778	0.351412429378531	0.375794408239699	0.173389668367347
HIPK1	1	+	114273518	1	1	A_23_P103787	3	13	NM_181358	83.61	NA	9.07192e-02	0.0545261874138594	1770424	1	14	NM_152696	87.28	36	rs1217375	1	114148427	A.G	0.299	1	A.G	0.329558333333334	1	2.147	9.07991541395127477	-0.09915700334751217	0.0000655216140401648772	-0.0262409622265707	0.268673950193159	A.G	0.247	0	-0.0091689907	0.1969841343	0.51	0.365280004444444	0.329652477683616	0.377309408239699	0.163185586734694
OLFML3	1	+	114323552	1	2	NA	NA	NA	NA	NA	NA	1.620929e-01	0.104760369423928	2600709	0	2	NM_020190	88.10	NA	rs3789614	1	114324988	G.A	0.344	0	G.A	0.383333333333334	0	1.693	7.3864369334700707981	0.1049208826938086980	0.0001964317512856972314	0.186747014625478	0.0138142843902279	G.A	0.677	1	0.002352889	0.899688567	0.48	0.454321000000001	0.385310734463277	0.480827895131085	0.234375
TRIM33	1	-	114855304	1	1	A_24_P34344	3	14	NM_015906	87.24	NA	7.664395e-02	0.0319020774496814	5720170	0	18	NM_015906	76.24	NA	rs668800	1	114666866	G.A	0.495	0	G.A	NA	0	1.212	9.887497919255217482	0.0356008212170049	0.0134039491918256370440	-0.0183197631155297	0.277261471841808	G.A	0.556	1	0.0047224315	0.5783836083	0.24	0.558477396396394	NA	0.525198801498128	0.25
BCAS2	1	-	114925788	1	1	A_23_P34930	0	6	NM_005872	76.26	NA	1.156994e-01	0.0421978120756593	2760131	0	6	NM_005872	85.21	NA	rs10489525	1	115065208	A.G	0.284	0	A.G	0.333333333333333	0	0.162	10.713212974871412442	-0.036019664981224324	0.1727365818869111002698	0.000995496300089203	0.947532038316294	A.G	0.3035	1	-0.026096128	0.06588368	0.26	0.378587666666667	0.463276836158192	0.418361048689138	0.191884566326531
NRAS	1	-	115061038	1	1	A_23_P63190	0	6	NM_002524	76.85	NA	8.044297e-02	0.0447419237558728	4390364	0	6	NM_002524	85.15	NA	rs11102807	1	114863107	G.A	0.427	0	G.A	0.416666666666667	0	0.779	7.469113881266072674	0.046982408764180993	0.0070094421874724588406	0.0402486638930588	0.295345854133514	G.A	0.587	1	0.008584997	0.447780396	0.32	0.507377888888888	0.514124293785311	0.498175059925094	0.244897959183673
CSDE1	1	-	115102147	2	1	A_32_P120120	0	13	NM_001130523	82.51	NA	1.321280e-01	0.0387207940584447	2450437	1	19	NM_001130523	88.32	49	rs6692870	1	115065314	C.T	0.204	0	C.T	0.225	0	0.384	6.052402601804280025	-0.036528373998445829	0.039590818951273920590	-0.0475713059256462	0.103547952341986	C.T	0.764	1	-0.0226084301	0.063745854	0.29	0.348365444444445	0.455084745762712	0.391609561797754	0.168367346938776
SYCP1	1	+	115198977	1	1	A_23_P722	0	31	NM_003176	84.43	NA	1.341620e-01	0.0474277517559999	2230075	0	31	NM_003176	82.44	NA	rs17478965	1	115418479	A.C	0.294	1	A.C	0.293008333333333	1	0.202	6.343114393933596773	0.025797890577040489	0.1824713993616093876682	-0.0300039215343004	0.130704187762738	A.C	0.721	1	0.060936087	0.38692023	0.17	0.406913573333333	0.335350931920904	0.381146359550561	0.211415816326531
TSHB	1	+	115373937	1	1	A_23_P12128	2	2	NM_000549	84.38	NA	1.515447e-01	0.0647537242282632	4890369	0	1	NM_000549	86.18	NA	rs12128420	1	115137448	T.C	0.167	0	T.C	0.241666666666667	0	0.434	6.972504291691684841	0.063382786986299872	0.0076162746002317307722	-0.00658530894086318	0.761693366960173	T.C	0.8435	1	-0.054882172	0.070361911	NA	0.275555666666667	0.457344632768361	0.251610131086142	0.196109693877551
TSPAN2	1	-	115433644	1	1	A_23_P201193	0	6	NM_005725	86.15	NA	1.047619e-01	0.0430252286357894	1770131	0	7	NM_005725	84.98	NA	rs17033706	1	115679147	A.G	0.161	1	A.G	0.122991666666666	1	0.685	6.000417609992283019	0.067983191366999651	0.0094114785104053577669	0.0700802986578753	0.0366214656448225	A.G	0.845	1	0.020995191	0.50931384	0.2	0.204210417777778	0.185465338700565	0.246857494382022	0.111074380165289
NGF	1	-	115682380	1	1	A_23_P115190	0	2	NM_002506	89.40	NA	1.166822e-01	0.053966949218323	6590441	1	2	NM_002506	89.69	46	rs6328	1	115631466	A.C	0.360	1	A.C	NA	1	0.498	6.250361414801893112	-0.058812225685681584	0.0101959391560026979562	-0.00832720149048208	0.842068250470553	A.C	0.3125	1	0.015353800	0.735727554	0.38	0.425085804444445	NA	0.421240692883895	0.21484375
VANGL1	1	+	115986096	1	1	A_24_P199655	0	7	NM_138959	81.53	NA	5.794584e-02	0.0467133037784195	2070646	0	7	NM_138959	86.56	NA	rs10494178	1	115957441	G.A	0.107	0	G.A	0.075	0	6.920	8.897556581282392685	-0.224544820294753006	0.0000000000005377920331	-0.113215915562824	0.000290058773585966	G.A	0.884	0	-0.0115260112	0.19697886	0.74	0.176711222222223	0.129661016949153	0.200760329588014	0.0885682397959184
SLC22A15	1	+	116320641	1	1	A_23_P388900	0	11	NM_018420	82.03	NA	9.568687e-02	0.126264190537967	5090025	1	11	NM_018420	82.61	5	rs11586273	1	116213473	A.G	0.312	1	A.G	0.255583333333333	1	0.634	7.037197600736000425	0.143647305293194194	0.0117709014419133950469	0.0128688674075827	0.830500613925202	A.G	0.289	1	0.024923854	0.451854879	0.22	0.358308031111111	0.23529895480226	0.419546857677903	0.178582045184304
C1orf161	1	+	116455898	1	2	NA	NA	NA	NA	NA	NA	1.957136e-01	0.0840305589389591	6660301	0	6	NM_152367	86.28	NA	rs10754438	1	116627709	A.C	0.449	1	A.C	0.449425	1	1.638	6.590908028945318797	-0.095370465188625450	0.0012308931497653219367	0.0616070632404233	0.307752237773545	A.C	0.5345	1	0.01441748	0.750856338	0.54	0.480094102222222	0.335905655084746	0.404536588014981	0.24
CD58	1	-	116915238	1	1	A_23_P138308	0	3	NM_001779	83.60	NA	7.033839e-02	0.0527098956581426	4150161	0	2	NR_026665	81.26	NA	rs10733094	1	117055435	A.G	0.500	0	A.G	0.483333333333334	0	0.488	7.848765551644069305	-0.0415246216977017	0.0247970419562348887155	-0.0352212566489912	0.3922672947354	A.G	0.4645	1	-0.015750618	0.277805909	0.36	0.462222222222222	0.507344632768362	0.558770213483147	0.247130102040816
IGSF3	1	-	117011837	1	1	A_24_P182461	0	10	NM_001007237	81.99	NA	8.908804e-02	0.0512318996700269	1050215	0	11	NM_001542	84.86	NA	rs2284860	1	116924410	C.T	0.177	1	C.T	0.195558333333334	1	0.363	6.265653923295261052	-0.104635391831522317	0.0042856467646581464237	0.17092478452412	0.0261403048352924	C.T	0.753	1	-0.00690653	0.42498506	0.4	0.141607546666667	0.121157901412429	0.294309164794008	0.1875
CD2	1	+	117098608	1	1	A_23_P161076	0	4	NM_001767	84.91	NA	8.627014e-02	0.0888873344081888	1190241	2	4	NM_001767	89.37	NA	rs7555532	1	117200166	T.A	0.224	1	T.A	0.153683333333334	1	0.390	8.925533245869418764	-0.098296013771440566	0.0291910834229753834990	0.00525775710003553	0.952997815567925	T.A	0.7985	1	0.001697167	0.8836361868	0.15	0.321612777777777	0.193031931073446	0.32573335955056	0.140864158163265
PTGFRN	1	+	117254211	2	1	A_23_P114968	0	8	NM_020440	83.16	NA	9.264335e-02	0.0495261607794358	5820603	2	8	NM_020440	88.23	NA	rs484888	1	117007307	C.G	0.420	1	C.G	0.429008333333333	1	0.829	6.008272458472750266	0.061142015199698273	0.0029432021842699107594	-0.0195892567874843	0.67691254286665	C.G	0.563	1	-0.018673219	0.52974328	0.37	0.340249635555555	0.359303406497175	0.368775	0.249375
TTF2	1	+	117404471	1	1	A_23_P97161	3	22	NM_003594	84.09	NA	9.71889e-02	0.0414696844802789	730017	0	22	NM_003594	86.77	NA	rs2185815	1	117525154	C.T	0.251	0	C.T	0.208333333333334	0	1.129	6.19063621705228239733	-0.04980919657112409249	0.0020879625513945399007	-0.0604874325551156	0.240509754732265	C.T	0.8055	1	-0.017600663	0.184509223	0.51	0.392217333333333	0.348870056497175	0.294326573033708	0.140864158163265
TRIM45	1	-	117465934	1	2	NA	NA	NA	NA	NA	NA	1.842086e-01	0.0811121246007468	4640630	2	5	NM_001145635	88.21	NA	rs749902	1	117462277	T.C	0.322	0	T.C	0.366666666666666	0	3.438	6.5092715794387077111	0.0930017700301531275	0.0000038382890941157655	-0.00847901223555765	0.621877246181287	T.C	0.3435	1	0.0251930720	0.25472276	0.74	0.442469333333333	0.537853107344632	0.479135625468166	0.244897959183673
VTCN1	1	-	117555072	1	1	A_23_P518	1	5	NM_024626	85.40	14	8.64442e-02	0.0827311623282582	1240333	0	5	NM_024626	87.67	NA	rs12410934	1	117656082	C.T	0.119	1	C.T	0.082575	1	1.150	6.694967115447940209	-0.150926610395084260	0.0060159626943503408114	-0.148954002937214	0.247070159738437	C.T	0.884	1	-0.016416083	0.773271614	0.56	0.188452088888889	0.128350536440678	0.184469209737827	0.12874681122449
MAN1A2	1	+	117711607	2	1	A_23_P103571	0	12	NM_006699	84.14	NA	7.58921e-02	0.0615808541352161	2810092	1	12	NM_006699	83.05	46	rs2358936	1	117892310	T.C	0.133	1	T.C	0.144775	1	17.972	7.1979080776080444082	0.5452837282988874934	0.0000000000000000000000	-0.255842049930334	0.00287813502389915	T.C	0.8815	1	0.0869221385	3.205229e-08	1	0.174781835555556	0.0977509974576271	0.194376756554307	0.138888888888889
FAM46C	1	+	117950126	2	1	A_23_P137751	2	1	NM_017709	83.42	NA	1.032460e-01	0.068903031121006	7650678	0	1	NM_017709	83.18	NA	rs826403	1	117968722	G.A	0.364	1	G.A	0.307808333333333	1	2.151	6.8427435653220571865	-0.1584692871639630796	0.0000055512297583160120	-0.00108552435280964	0.993072552701527	G.A	0.325	1	0.0307819399	0.0266689548	0.6	0.419596204444445	0.273567053954802	0.441326543071162	0.238520408163265
GDAP2	1	-	118273825	2	1	A_23_P11915	0	13	NM_017686	82.80	NA	9.275665e-02	0.043703890501586	4860270	4	13	NM_017686	86.34	NA	rs2164685	1	118079798	T.C	0.520	0	T.C	0.425	0	0.749	7.1775745822016459030	-0.0339459709575092583	0.0098186011268097672655	-0.0368333088289021	0.32562800218262	T.C	0.481	1	-0.0014089371	0.8028321538	0.33	0.576846636771299	0.502542372881356	0.501770168539325	0.248007015306122
WDR3	1	+	118273894	1	2	NA	NA	NA	NA	NA	NA	1.341376e-01	0.0622512157054962	1010414	4	26	NM_006784	87.52	NA	rs733831	1	118222069	A.G	0.031	1	A.G	0.0474583333333333	1	0.739	10.191130695218340918	-0.257882137600635830	0.0002993055911821862480	-0.0541082320305856	0.71007498981068	N.N	NA	1	NA	NA	0.55	0.0355624755555554	0.0168544166666667	NA	0.0175382653061225
TBX15	1	-	119333702	1	1	A_24_P128442	0	7	NM_152380	79.38	NA	9.1288e-02	0.131999960173048	6250070	2	7	NM_152380	89.27	NA	rs6655966	1	119235041	A.G	0.029	0	G.N	1	0	0.142	10.16253878673690281	0.39746037741392037	0.0833417441292803040653	NA	NA	N.N	NA	1	NA	NA	0.1	0.0633284444444444	0	NA	NA
HAO2	1	+	119712924	1	1	A_23_P46105	1	8	NM_001005783	86.13	1	9.640055e-02	0.142632452948079	2940477	1	7	NM_016527	88.15	39	rs12752713	1	119781425	A.T	0.339	1	A.T	0.383775	1	0.744	10.074203227200003496	0.192426608656701720	0.0060467069994811772915	0.0573423435062453	0.57377343114146	A.T	0.6205	1	-0.01311284	0.718056745	0.22	0.405569048888889	0.423213912711865	0.419479853932585	0.218858131487889
HSD3B2	1	+	119759265	1	1	A_23_P51580	1	3	NM_000198	83.07	31	1.182700e-01	0.0329096322527804	2320601	0	3	NM_000198	86.54	NA	rs10923875	1	119952472	C.T	0.387	1	C.T	0.3695	1	1.511	6.010133198536983024	0.058118077349910424	0.00016706062099824948	-0.00586113739759814	0.807694853707023	C.T	0.357	1	0.0170924946	0.24404701	0.53	0.414451622222222	0.331683220338983	0.448450580524345	0.238520408163265
PHGDH	1	+	120055941	1	1	A_23_P85783	2	10	NM_006623	90.50	NA	6.878358e-02	0.0795964525955253	2360348	0	11	NM_006623	89.13	NA	rs593911	1	120089986	G.A	0.315	1	G.A	0.325783333333333	1	3.995	10.122169216761973232	-0.269623361691252950	0.0000001414830266277534	-0.0013521458361304	0.985123760859555	G.A	0.6745	1	-0.001852712	0.94280008	0.85	0.416064506666667	0.423938893785311	0.443132441947566	0.211415816326531
HMGCS2	1	-	120113078	1	1	A_23_P103588	1	6	NM_005518	85.77	34	9.043487e-02	0.113091616572636	50739	1	9	NM_005518	88.51	49	rs6428841	1	120145567	A.G	0.467	0	A.G	0.425	0	1.398	11.179697253062085949	-0.173853785880019429	0.0005261710800146257583	-0.141970395567833	0.179686963735536	A.G	0.4735	1	-0.023598900	3.865371e-01	0.37	0.49777788888889	0.502542372881356	0.491010588014981	0.249282525510204
NOTCH2	1	-	120413799	1	1	A_23_P200792	0	33	NM_024408	78.90	NA	5.595797e-02	0.0312756424015042	6270731	1	2	NM_024408	84.91	13	rs699779	1	120256833	G.A	0.131	1	G.A	0.136058333333334	1	3.678	11.309123282792160836	-0.179340600590638499	0.0000004022290935878914	0.131463628141207	0.284328940623205	N.N	NA	1	NA	NA	0.72	0.236539831111111	0.0891935624293785	NA	0.109375
PDE4DIP	1	-	143706379	1	2	NA	NA	NA	NA	NA	NA	2.716809e-01	0.0932249998545788	6860408	0	27	NM_014644	85.98	NA	rs2500347	1	143649677	G.A	0.027	0	A.N	1	0	0.340	7.419551871047080915	0.228628547070388849	0.0049821637315221600772	NA	NA	N.N	NA	1	NA	NA	0.02	0.0504889999999999	0	NA	NA
SEC22B	1	+	143807763	1	1	A_23_P412392	1	4	NM_004892	83.10	39	6.650804e-02	0.0476398521373538	4060739	0	4	NM_004892	87.04	NA	rs2996281	1	143657094	G.T	0.311	1	G.T	0.299683333333334	1	0.064	10.5816899149317116269	-0.3456879600533766528	0.0317879668272500470749	0.0723624754262621	0.776909541867944	N.N	NA	1	NA	NA	0	0.0100409244444444	0.0173263039548023	NA	0.200175382653061
NOTCH2NL	1	+	143920467	1	1	A_32_P5040	1	4	NM_203458	79.08	30	1.337533e-01	0.0723400678575683	6180463	0	4	NM_203458	80.57	NA	rs2596289	1	143810852	G.T	0.024	0	G.T	0.00833333333333335	0	0.015	8.3072789923122716260	0.1705450886122560905	0.1163292365952814932939	-0.0892609108532425	0.722907827834904	N.N	NA	1	NA	NA	0.09	0.0464987777777779	0.0166666666666667	NA	NA
HFE2	1	+	144124547	1	1	A_23_P86315	0	2	NM_145277	84.51	NA	8.745752e-02	0.124303577904672	7050008	1	1	NM_213653	87.68	17	rs9286836	1	144299893	C.T	0.367	1	C.T	0.35035	1	0.274	11.42953870937179950	-0.12511506994781746	0.0550129234668337296910	0.141544137705862	0.0386986497083623	N.N	NA	1	NA	NA	0.09	0.261669835555556	0.208388654237288	NA	0.221221301020408
TXNIP	1	+	144149818	2	1	A_23_P97700	1	7	NM_006472	85.63	11	9.246876e-02	0.0671303154363026	6130674	0	7	NM_006472	85.82	NA	rs4636400	1	144155913	G.T	0.340	0	G.T	0.391666666666666	0	0.341	13.472695634741635118	-0.129588844757661470	0.0315658721581504320142	0.0657427124218098	0.560669645400987	G.T	0.6125	1	0.011184872	0.640588396	0.05	0.448711111111113	0.511581920903955	0.495978756554305	0.239626200274348
POLR3GL	1	-	144181744	1	1	A_23_P23855	0	7	NM_032305	81.95	NA	6.105233e-02	0.0391080903654507	2480026	0	7	NM_032305	82.71	NA	rs10127471	1	144383132	G.T	0.192	1	G.T	0.193733333333334	1	0.068	12.2189248873571738585	-0.0384401344315606144	0.1070951070658414661096	-0.0233734927310324	0.655159224294105	G.T	0.783	0	-0.0190147207	0.349386287	0.15	0.306698186666667	0.291155371751412	0.350566741573033	0.178252551020408
LIX1L	1	+	144188441	1	1	A_23_P342744	0	3	NM_153713	88.24	NA	1.055804e-01	0.0533137017812826	6330463	1	5	NM_153713	86.92	36	rs1535921	1	144129407	A.G	0.323	1	A.G	0.337491666666667	1	0.411	6.643966560820275369	-0.047080656089971126	0.0138836672158251239750	-0.0669693830763686	0.211244213345368	A.G	0.3405	1	-1.238340e-02	0.346293308	0.13	0.43228956888889	0.356396355649718	0.477231674157304	0.229591836734694
RBM8A	1	+	144218994	1	2	NA	NA	NA	NA	NA	NA	1.370061e-01	0.0564269224979316	6020612	0	5	NM_005105	80.01	NA	rs872786	1	144219183	T.A	0.331	0	T.A	0.383858333333334	1	2.487	9.306906835116491195	0.080375714233163448	0.0000211412446202707827	-0.0234338292004934	0.195201644495395	T.A	0.6185	1	0.013767699	0.49603203	0.74	0.463683999999999	0.417961426836158	0.480703445692883	0.24
PEX11B	1	+	144227739	2	1	A_23_P126899	0	3	NM_003846	82.20	NA	5.668394e-02	0.0424017962663195	4480326	0	3	NM_003846	85.20	NA	rs833943	1	144190576	C.T	0.074	1	C.T	0.0454583333333334	1	0.404	8.168021558440843322	0.113974995975437240	0.0070961631014121451244	0.069966413850108	0.705757827904677	C.T	0.9495	1	-0.0230682844	0.304160764	0.05	0.109525671111111	0.0233628573446328	0.097634108614232	0.0260682397959184
ANKRD35	1	+	144260565	1	1	A_23_P325690	1	13	NM_144698	89.24	26	8.660724e-02	0.072131876678022	4570630	0	13	NM_144698	89.57	NA	rs9660042	1	144342157	G.A	0.480	1	G.A	0.4468	1	0.707	9.526016438562161071	0.126795844026827365	0.0036196691362784250146	0.0732671305026	0.266822101732405	G.A	0.588	1	0.032337847	0.055705293	0.21	0.522633426666667	0.398541328813559	0.436614056179775	0.247130102040816
PIAS3	1	+	144287344	1	1	A_23_P149678	2	13	NM_006099	81.25	NA	7.287327e-02	0.050434161380442	1940673	1	13	NM_006099	88.96	28	rs3121125	1	144093481	C.G	0.356	1	C.G	0.330566666666667	1	0.251	8.472313393567969086	-0.035958393268335803	0.0765711729665956575275	0.00511913626658266	0.905293798521827	N.N	NA	1	NA	NA	0.14	0.424089875555555	0.39181835480226	NA	0.236527423469388
POLR3C	1	-	144322241	1	1	A_23_P35256	0	13	NM_006468	79.77	NA	1.061267e-01	0.0693461944095227	110487	1	14	NM_006468	86.45	0	rs1797052	1	144439040	T.C	0.062	0	T.C	0.0583333333333335	0	0.127	7.563267845921650689	0.063163014108506610	0.0698672430616387174496	0.213647879800253	0.0100684167279877	T.C	0.933	1	-0.0082554667	0.672330145	0.14	0.108958222222222	0.104802259887006	0.121095059925094	0.0507015306122449
RNF115	1	+	144322392	1	1	A_23_P161064	0	8	NM_014455	82.35	NA	8.257156e-02	0.0390145950850297	5700722	0	8	NM_014455	85.05	NA	rs1967017	1	144435002	T.C	0.456	0	T.C	0.416666666666667	0	0.438	8.7020801764910213905	-0.0380706446621347	0.0194724936565791040266	-0.026264811628971	0.593715968990762	T.C	0.5375	1	-0.0068073484	0.347702027	0.49	0.507654333333332	0.480225988700565	0.510331011235955	0.248724489795918
CD160	1	-	144426922	1	1	A_23_P354341	1	5	NM_007053	82.90	54	9.34353e-02	0.064801814359314	7550398	0	5	NM_007053	86.38	NA	rs10752832	1	144369065	G.A	0.462	0	G.A	0.433333333333334	0	0.269	6.731366641044930432	-0.073401287777977345	0.0202619223830284855836	-0.122725377393883	0.0821131325365391	G.A	0.588	0	-0.016951441	0.13681679	0.19	0.482977793721972	0.422598870056497	0.437178247191011	0.244897959183673
GPR89A	1	-	144538460	1	1	A_24_P887553	0	4	NM_001097613	80.53	NA	9.22406e-02	0.0457167268780507	4780709	0	2	NM_001097613	85.22	NA	rs9729715	1	144309816	C.N	0.984	0	C.N	1	0	0.026	7.85444957034502522	0.15004202178404508	0.0506357329385447307857	NA	NA	N.N	NA	1	NA	NA	NA	0.0301432222222224	0	NA	NA
PRKAB2	1	-	145110753	1	2	NA	NA	NA	NA	NA	NA	2.61857e-01	0.122516226241895	6250376	2	7	NM_005399	85.56	NA	rs4950378	1	145092393	G.A	0.459	1	G.A	0.44115	1	2.080	9.46730186407675589	-0.11959121109831702	0.0000147315237426504098	-0.231551576761206	0.00090179229564419	G.A	0.598	1	-0.019261198	4.416883e-02	0.72	0.49415948	0.366428383050848	0.492597161048688	0.249282525510204
FMO5	1	-	145163854	1	2	NA	NA	NA	NA	NA	NA	2.344946e-01	0.120684284597342	1740066	0	6	NM_001144830	83.64	NA	rs6665934	1	145134722	T.A	0.043	1	T.A	0.0520916666666665	1	5.513	9.936771534641719583	-0.721723119693423509	0.0000000000115600862216	-0.825414311007462	0.0106785993036255	T.A	0.9605	0	-0.112572972	4.937767e-02	0.88	0.0839998311111109	0.0239606268361582	0.0724657191011233	0.0549305555555556
CHD1L	1	+	145180914	1	1	A_23_P45831	2	21	NM_004284	83.58	NA	5.831247e-02	0.0548306642893016	3930270	0	22	NM_004284	84.28	NA	rs4132958	1	145430649	G.A	0.276	0	G.A	0.291666666666667	0	2.160	9.537785376612871957	0.140434712589690924	0.0000192103573461999133	0.087360994667463	0.0865429153682463	N.N	0.6915	1	NA	NA	0.53	0.398498777777777	0.484463276836158	0.43066215730337	0.220165289256198
BCL9	1	+	145479805	1	1	A_23_P382602	0	9	NM_004326	79.13	NA	1.185891e-01	0.0387019852859625	6940685	0	9	NM_004326	83.89	NA	rs7525162	1	145396878	G.A	0.144	1	G.A	0.164716666666667	1	0.414	6.0859327930316400312	0.0593459076311241424	0.0065599752817462331222	-0.0790108484292575	0.291397340354727	G.A	0.865	1	0.057732753	0.03445740	0.26	0.220786897777778	0.15515675819209	0.24161224719101	0.133263888888889
ACP6	1	-	145609258	1	1	A_23_P160240	1	4	NM_016361	84.92	38	1.113971e-01	0.0633948120399953	3180376	0	9	NM_016361	91.46	NA	rs2153463	1	145590934	T.G	0.283	1	T.G	0.227233333333334	1	7.081	6.865668387981127552	-0.166485588793389788	0.0000000000034636737922	-0.236629940949156	0.000398129333216495	T.G	0.7155	1	-0.1436041	8.818488e-23	0.98	0.426989480000001	0.416481337853107	0.409902734082397	0.200175382653061
NBPF14	1	-	146492472	1	1	A_24_P16541	0	16	NM_015383	85.77	NA	1.140338e-01	0.0650936193599717	6060722	1	5	NM_015383	84.33	0	rs573584	1	146324779	T.C	0.141	1	T.C	0.122175	1	0.308	10.163395040586630458	0.138086511650898941	0.0283345400271923786306	-0.171005045243805	0.11951991475613	N.N	NA	1	NA	NA	0.27	0.155169831111111	0.126516739830508	NA	0.146683673469388
NBPF15	1	+	146824811	1	1	A_23_P359430	3	18	NM_173638	83.29	NA	6.551193e-02	0.0509338875154739	5390068	1	0	NM_173638	91.00	48	rs3961696	1	146714732	T.N	0.999	1	T.N	0.999	1	0.000	NA	NA	NA	NA	NA	N.N	NA	1	NA	NA	NA	0	2.45683375142985e-30	NA	NA
LOC388692	1	+	147546099	1	1	A_32_P79115	2	0	NR_027002	92.68	NA	1.261822e-01	0.0796697436767364	7560056	0	0	NR_027002	86.02	NA	rs6673776	1	147327306	C.T	0.011	0	C.T	0.0166666666666666	0	0.036	7.99686147576191697	0.12743573363786403	0.1405246624231901719781	0.100166693425841	0.458152377391701	N.N	0.994	1	NA	NA	0.18	0.0217284444444445	0.0327683615819209	0.0112600000000001	0.00900826446280987
HIST2H3D	1	-	148051860	1	2	NA	NA	NA	NA	NA	NA	1.707600e-01	0.045523833199529	110717	0	0	NM_001123375	99.72	NA	rs7532876	1	148265683	T.C	0.187	0	T.C	0.1	0	0.621	12.200036288221308922	0.096199831349041559	0.0001198521691954113066	0.03772423574122	0.138882465301991	N.N	0.8745	1	NA	NA	0.42	0.372188907834101	0.16271186440678	0.208150183520599	0.122448979591837
HIST2H2BE	1	-	148124856	1	1	A_24_P156911	1	0	NM_003528	89.23	26	5.603502e-02	0.0693561754325372	2630451	0	0	NM_003528	84.55	NA	rs7531664	1	148082160	C.T	0.162	0	C.T	0.0666666666666665	0	0.734	8.2219914420956623502	0.1266177304825741312	0.0029428442281658195867	-0.0454509166704469	0.780678076603406	C.T	0.8875	1	-0.003230352	0.8945970586	0.11	0.245847111111111	0.117514124293785	0.196300704119849	0.134885204081633
HIST2H2AC	1	+	148125148	1	1	A_23_P301247	0	0	NM_003517	85.85	NA	1.076629e-01	0.0650393035471327	5860075	0	0	NM_003517	90.28	NA	rs577935	1	148152207	A.G	0.107	0	A.G	0.108333333333334	0	0.420	7.8490279959536310983	0.0858277142786033065	0.0103525650378670786012	0.155626427602811	0.402474613093686	A.G	0.1165	1	0.0215332319	0.164869608	0.31	0.212266777777778	0.240395480225989	0.222866108614232	0.115991709183673
HIST2H2AB	1	-	148126090	1	1	A_23_P343927	0	0	NM_175065	89.73	NA	9.983341e-02	0.0402921453533831	2470243	1	0	NM_175065	93.87	39	rs17581597	1	148126996	T.C	0.089	0	T.C	0.1	0	0.474	5.9813575937596148435	0.0871873393401420560	0.0066822894533649090931	-0.0186791335125366	0.638770886128446	T.C	0.904	1	-0.004620812	0.5544830150	0.06	0.163950666666666	0.196610169491525	0.175127119850188	0.0344387755102041
BOLA1	1	+	148137778	1	1	A_23_P46507	1	1	NM_016074	83.19	30	5.751028e-02	0.0356346724649018	3420612	0	1	NM_016074	84.95	NA	rs12078573	1	148170233	A.G	0.087	0	A.G	0.05	0	0.077	10.679017249897336583	-0.060081192901911905	0.1199087769713558099260	0.0230785837703209	0.729787758102457	A.G	0.917	1	-0.03685515	0.0258475615	0.13	0.152177888888889	0.0915254237288134	0.152494865168539	0.0885682397959184
SV2A	1	-	148156058	1	1	A_23_P23728	2	12	NM_014849	85.89	NA	1.249189e-01	0.0802845808626467	6770189	0	12	NM_014849	87.70	NA	rs12022928	1	148261578	G.A	0.262	1	G.A	0.156441666666667	1	0.601	7.910711559769606716	-0.054437117311551216	0.0107595663546864450666	0.0247155654651624	0.24625525774184	G.A	0.77	1	-0.0025352	0.91573603	0.32	0.388827408888889	0.214925562429378	0.342940868913859	0.164930555555556
SF3B4	1	-	148166326	1	1	A_23_P35131	0	2	NM_005850	83.74	NA	1.107020e-01	0.0442958777634386	290369	0	5	NM_005850	85.14	NA	rs7532693	1	147982186	C.T	0.113	1	C.T	0.0920416666666665	1	0.168	5.68094397660905681136	-0.04307506777645198764	0.0494624915102521711674	-0.0155382333087363	0.888500383017327	C.T	0.845	1	-0.0390363357	0.30201128	0.13	0.163468791111112	0.105112009887006	0.0199931760299626	0.117768595041322
MTMR11	1	-	148174890	2	1	A_23_P51986	0	16	NM_181873	78.58	NA	8.488648e-02	0.0951414841772636	7320195	1	16	NM_001145862	86.72	1	rs7553723	1	148049687	C.G	0.079	1	C.G	0.0347166666666667	1	1.989	8.559668577796859523	0.708658820426846137	0.0000000760044545078387	1.19683132144064	0.15753883681004	C.G	0.9665	1	0.007236904	0.920596708	0.73	0.0608411688888889	0.0202130293785311	0.0330385093632958	0.0622222222222222
OTUD7B	1	-	148249310	2	1	A_24_P205181	0	5	NM_020205	88.89	NA	1.490367e-01	0.05742464641119	4200746	0	11	NM_020205	86.63	NA	rs12087578	1	148251552	C.G	0.134	1	C.G	0.04305	1	0.966	7.651636981251526137	0.118518457967481616	0.0004770908766444926217	-0.0108427518157799	0.94437368751643	C.G	0.9105	1	-0.0303334686	0.04002577	0.39	0.245559635555556	0.0209403288135593	0.161970595505618	0.103055555555556
VPS45	1	+	148305965	1	1	A_23_P23719	0	14	NM_007259	84.35	NA	6.259365e-02	0.0415300129908395	870546	0	14	NM_007259	84.61	NA	rs16835254	1	148455908	G.A	0.136	1	G.A	0.121075	1	0.427	8.7003000788055260273	0.0519139104988763783	0.0120217375952449412324	0.0351151060526301	0.499306527031166	G.A	0.88	1	-0.002650533	0.854453156	0.25	0.234749591111111	0.195654027966102	0.220356711610487	0.178252551020408
PLEKHO1	1	+	148388793	1	1	A_23_P35114	1	5	NM_016274	91.31	41	6.347163e-02	0.0624501715120977	1070537	0	5	NM_016274	87.56	NA	rs11205277	1	148159496	G.A	0.378	0	G.A	0.402233333333333	0	0.693	10.986656682835135967	0.080779488398263113	0.0033180802771104467297	-0.0474576421307237	0.220070537081666	G.A	0.59	1	0.0083646567	0.584422635	0.17	0.495802666666665	0.572505541242938	0.501634191011236	0.236527423469388
ANP32E	1	-	148475128	2	1	A_23_P160934	0	2	NM_001136479	81.83	NA	7.637783e-02	0.0506069464368886	2760632	1	6	NM_001136479	82.57	19	rs12029359	1	148699426	A.G	0.182	0	A.G	0.23155	0	0.753	8.001140773520088345	0.060800327622194707	0.0095079340824244518160	0.0225172665712094	0.311836156558638	A.G	0.208	1	0.0083484445	5.136465e-01	0.37	0.329402666666668	0.3516966	0.332320707865169	0.182955994897959
CA14	1	+	148496841	1	1	A_23_P63379	0	10	NM_012113	82.91	NA	1.354639e-01	0.124870499115468	3390047	0	10	NM_012113	82.67	NA	rs11578204	1	148268345	T.G	0.402	1	T.G	0.296183333333334	1	0.243	7.753549131915752568	0.100674175189644791	0.0187724524482868471154	-0.0565478419177061	0.165187565476188	T.G	0.672	1	-0.0225686919	0.495586209	0.21	0.426602675555555	0.242443456497175	0.451977228464419	0.229591836734694
APH1A	1	-	148508156	1	2	NA	NA	NA	NA	NA	NA	1.964624e-01	0.11180260650348	2940224	0	6	NM_001077628	88.65	NA	rs12060830	1	148262603	C.A	0.124	0	C.A	0.05	0	0.926	7.8333031783757665067	0.1037234807060467556	0.0013313643420156395791	0.0863466268889371	0.445323575807834	C.A	0.912	1	0.0057563297	0.552663721	0.47	0.231387666666667	0.0915254237288134	0.159985262172285	0.102598852040816
C1orf54	1	+	148511806	1	1	A_23_P74778	0	5	NM_024579	82.87	NA	9.006776e-02	0.0692722386450097	1450685	1	4	NM_024579	88.74	3	rs834238	1	148633093	C.A	0.337	1	C.A	0.3326	1	1.147	10.4977928979334986792	0.1486581553556967361	0.0004625083346703195986	0.063722891676024	0.555026746340959	C.A	0.618	1	-0.008006645	0.66347976	0.6	0.241104013333333	0.0958863322033899	0.502370164794008	0.221221301020408
C1orf51	1	+	148521852	1	2	NA	NA	NA	NA	NA	NA	1.537130e-01	0.078454623793033	6200725	0	4	NM_144697	82.98	NA	rs10888585	1	148771571	T.G	0.233	0	T.G	0.166666666666666	0	0.337	6.3944266774522011687	0.0838298915120891108	0.0236535703215281500889	-0.172298218888897	0.0219807646434646	T.G	0.7995	1	-0.032700014	0.32543587	0.11	0.391111222222222	0.259887005649717	0.31479886516854	0.134885204081633
MRPS21	1	+	148532892	1	2	NA	NA	NA	NA	NA	NA	6.892566e-02	0.0333694286769284	2970044	0	0	NM_018997	86.88	NA	rs11582094	1	148638018	T.G	0.153	0	T.G	0.0916666666666665	0	0.479	11.4993445766742343750	0.0510510000544571393	0.0274357769987876309870	0.196809971613812	0.00859816466946721	T.G	0.874	1	-0.0017324998	0.8896608293	0.15	0.274844555555555	0.15225988700565	0.216191816479401	0.115991709183673
PRPF3	1	+	148560551	1	1	A_23_P97573	0	14	NM_004698	84.52	NA	7.266075e-02	0.0441187854082154	2190369	0	15	NM_004698	86.00	NA	rs6680040	1	148453960	C.T	0.420	1	C.T	0.376733333333333	1	0.902	7.9912814238461971073	-0.0653933726432031071	0.0015329354624493696235	-0.00301710059518722	0.94769951644381	C.T	0.629	1	-0.01049642	0.109431291	0.33	0.490772955555554	0.469369202259887	0.446286666666666	0.244897959183673
RPRD2	1	+	148603613	1	1	A_23_P60657	1	10	NM_015203	77.44	42	6.965493e-02	0.0444860682907506	6330041	0	10	NM_015203	86.03	NA	rs9436127	1	148757189	A.G	0.390	1	A.G	0.363933333333333	1	1.646	8.728572546304105728	0.066046458066196703	0.0002089173673698319078	-0.024679499267856	0.412625153745601	N.N	NA	1	NA	NA	0.71	0.44685436	0.379755270056497	NA	0.24202806122449
TARS2	1	+	148726543	1	1	A_23_P553	0	17	NM_025150	85.94	NA	5.51774e-02	0.0520058628464391	6480328	0	17	NM_025150	87.97	NA	rs6694531	1	148950136	A.C	0.524	0	A.C	0.475	0	1.003	9.97980345453339979	-0.0742968827902091	0.0012973285746660234707	-0.0194886728357008	0.685959309493556	A.C	0.489	1	0.000366585	0.971267784	0.41	0.588721000000003	0.522881355932204	0.486656460674158	0.248724489795918
ECM1	1	+	148747110	1	1	A_23_P160559	0	9	NM_004425	84.88	NA	9.393808e-02	0.076466614459836	5340327	0	6	NM_004425	90.01	NA	rs11810419	1	148776746	T.C	0.113	0	T.C	0.0666666666666665	0	0.617	9.336423663183738952	0.094985849033746572	0.0183865726024650122383	0.097413073350174	0.20748052172716	T.C	0.907	1	0.008350104	5.764053e-01	0.18	0.210844555555556	0.117514124293785	0.172724689138577	0.0507015306122449
ADAMTSL4	1	+	148788521	1	1	A_23_P115011	1	18	NM_019032	81.06	46	8.975844e-02	0.0618484277037441	5820086	2	14	NM_025008	85.23	NA	rs2867298	1	148940651	A.G	0.020	0	G.N	1	0	0.266	6.8392641767716018109	-0.2224209789174554086	0.0036043516551107490642	NA	NA	N.N	NA	1	NA	NA	0	0.0472888888888888	0	NA	NA
MCL1	1	-	148818760	1	3	NA	NA	NA	NA	NA	NA	2.826444e-01	0.218226203540121	6020280	2	1	NM_021960	87.48	NA	rs13294	1	148751611	A.G	0.404	0	A.G	NA	0	0.548	11.721993890375454583	0.075917425547361445	0.0078370930117059867115	0.145433233908454	0.101908614106099	A.G	0.427	1	-1.412114e-03	0.9474831633	0.08	0.465698777777777	NA	0.47679165543071	0.24202806122449
ENSA	1	-	148868722	1	1	A_23_P200901	0	2	NM_207047	88.55	NA	1.476153e-01	0.054086826211779	1110685	0	1	NM_207043	83.06	NA	rs2275236	1	148936576	T.C	0.367	0	T.C	0.441666666666666	0	1.357	8.4186080686039801435	0.0750803939682949395	0.00097670891037560103598	0.10542021430386	0.0548379404691488	T.C	0.3935	0	2.598905e-02	0.048566128	0.44	0.497777888888888	0.477683615819209	0.47502443071161	0.238520408163265
GOLPH3L	1	-	148936296	1	2	NA	NA	NA	NA	NA	NA	1.655084e-01	0.147417813153559	3120053	1	4	NM_018178	83.85	44	rs11586047	1	148772887	T.C	0.200	0	T.C	0.183333333333333	0	0.080	8.2398466276692321486	0.0345290308856073883	0.1809157919488988408574	0.0269167843202939	0.75945660627406	T.C	0.7865	1	-0.039854664	0.044960719	0.08	0.328888888888888	0.303954802259887	0.333123325842695	0.146683673469388
CTSS	1	-	149004929	2	1	A_23_P46141	1	6	NM_004079	82.79	10	7.857513e-02	0.0744905900786886	4560598	1	7	NM_004079	85.05	3	rs11204726	1	149010116	C.T	0.338	0	C.T	0.425358333333334	0	5.477	9.702159797027906762	0.159136773754875588	0.0000000200643222036945	0.196300959258706	4.48800704990307e-05	N.N	NA	1	NA	NA	0.88	0.494735999999998	0.527653223446328	NA	0.232063137755102
CTSK	1	-	149047436	1	1	A_23_P34744	1	7	NM_000396	78.66	5	6.367076e-02	0.0684272778150986	7650687	0	7	NM_000396	86.74	NA	rs10888395	1	149028795	T.C	0.348	1	T.C	0.367641666666666	1	4.282	8.474973830095237304	0.146901244253583196	0.0000000419456211986358	0.0815352784601469	0.135887554391298	T.C	0.366	1	0.017001879	4.271310e-02	0.87	0.46916924	0.34526424039548	0.472213801498128	0.232063137755102
ARNT	1	-	149115810	2	1	A_24_P391568	0	20	NM_178427	76.99	NA	1.611661e-01	0.0642319099182779	620280	0	20	NM_178427	88.89	NA	rs11204726	1	149010116	C.T	0.338	0	C.T	0.425358333333334	0	2.506	9.73846974659038445	-0.09564127516700992	0.0000653847788658623585	0.329416608566307	1.78114315064715e-08	N.N	NA	1	NA	NA	0.5	0.494735999999998	0.527653223446328	NA	0.232063137755102
SETDB1	1	+	149165438	2	1	A_23_P126393	2	21	NM_012432	75.99	NA	7.091521e-02	0.0298463252571526	4120128	0	21	NM_001145415	83.30	NA	rs11204780	1	149341477	A.G	0.209	1	A.G	0.197775	1	0.471	10.3674744851577198546	0.0440607988871957248	0.0112737479409159568888	0.0064789145620196	0.822402144223126	N.N	NA	1	NA	NA	0.21	0.314130524444445	0.261954488983051	NA	0.163185586734694
LASS2	1	-	149214064	1	1	A_23_P63010	0	10	NM_181746	82.26	NA	8.950215e-02	0.0399860384077811	7050482	5	10	NM_022075	86.39	NA	rs12033744	1	149227552	A.G	0.124	1	A.G	0.147825	1	2.169	13.13742925712259079774	-0.15918919073815979148	0.0000494717964607538363	0.0237708551762198	0.810267342573158	A.G	0.867	1	7.92121e-05	0.995984030	0.66	0.106777631111111	0.105796468644068	0.222952868913859	0.0965972222222222
ANXA9	1	+	149221122	1	1	A_23_P103617	0	13	NM_003568	79.51	NA	8.042593e-02	0.0878034983681842	1190326	0	13	NM_003568	91.21	NA	rs267734	1	149218101	C.T	0.203	1	C.T	0.209408333333333	1	1.284	9.500199659044078260	-0.145055534757765198	0.0007943668809122783614	-0.164644846377564	0.0445215167325782	C.T	0.7685	1	-0.008271339	0.2607406039	0.46	0.284993742222222	0.225642592937853	0.374877460674159	0.182955994897959
FAM63A	1	-	149245897	2	1	A_23_P160546	0	9	NM_001040217	79.76	NA	7.92054e-02	0.0683299153773606	4590468	0	10	NM_018379	88.51	NA	rs1889740	1	149066379	T.C	0.359	1	T.C	0.376008333333333	1	0.630	9.896681475652703952	0.063230658665870312	0.0171424337415029270915	0.173788388636704	0.164025539486132	T.C	0.362	1	0.0174852744	0.184441957	0.24	0.484209742222222	0.131217542090396	0.477287767790262	0.232063137755102
PRUNE	1	+	149247596	1	1	A_23_P21316	0	7	NM_021222	77.68	NA	1.169547e-01	0.0467667476740019	4560039	0	7	NM_021222	87.30	NA	rs4971004	1	149370702	T.C	0.358	0	T.C	0.441666666666666	0	0.436	6.296219201040130109	-0.038367464157940512	0.0225784807287283673105	-0.00683627037482392	0.868335502510572	T.C	0.6105	1	0.0110988193	0.525433357	0.18	0.505758222222224	0.579378531073446	0.470969715355805	0.244897959183673
C1orf56	1	+	149286882	1	1	A_24_P234116	1	1	NM_017860	82.34	38	9.352351e-02	0.0551558139000758	5560682	0	1	NM_017860	86.13	NA	rs11204764	1	149283020	C.T	0.076	0	C.T	0.0333333333333333	0	1.493	10.603460829776583552	-0.173513364154487176	0.0000442743489994512629	-0.0629693308613242	0.298745002840973	C.T	0.9475	1	-0.0324825813	0.23706843	0.56	0.146054333333334	0.063276836158192	0.108778213483146	0.0426498724489795
CDC42SE1	1	-	149298749	2	1	A_23_P320883	0	4	NM_020239	78.28	NA	1.040801e-01	0.0604245269653199	780324	0	5	NM_001038707	85.89	NA	rs2091219	1	149278684	A.G	0.403	1	A.G	0.293241666666667	1	4.529	9.559980670192356200	0.192962711825710398	0.0000000005630687027747	0.0846962859684023	0.373277714301894	A.G	0.642	1	0.0028545235	0.6686867219	0.89	0.381646182222222	0.217499338700565	0.408652018726592	0.232063137755102
MLLT11	1	+	149298774	1	1	A_23_P23346	0	1	NM_006818	80.52	NA	8.489744e-02	0.0703149900159861	6280333	0	1	NM_006818	79.73	NA	rs3738478	1	149264564	T.C	0.413	0	T.C	0.366666666666666	0	0.131	7.452790030134883281	0.074868598756596211	0.0258625599775075265541	0.0482431007595849	0.492513010870705	T.C	0.5845	1	0.010058277	0.35716703	0.15	0.481066777777778	0.605649717514124	0.492118985018727	0.221221301020408
SEMA6C	1	-	149385728	1	1	A_23_P138000	0	18	NM_030913	91.82	NA	8.734648e-02	0.0520217355671477	4200747	0	18	NM_030913	88.52	NA	rs6673178	1	149265703	A.T	0.342	1	A.T	0.299125	1	0.076	6.854544914008633860	0.043985285858047125	0.0922050401085705573223	0.0889928634112426	0.0682300978040153	A.T	0.68	1	-0.0066619416	0.1206274417	0.19	0.241900773333333	0.272983783898305	0.373891445692884	0.220273483947681
TNFAIP8L2	1	+	149395728	1	1	A_23_P46356	0	1	NM_024575	81.79	NA	8.906915e-02	0.066718911675356	5130719	0	1	NM_024575	87.28	NA	rs3738479	1	149264466	A.T	0.253	1	A.T	0.231441666666666	1	0.043	7.620167987164133904798	0.045002141852166561986	0.0624503117861783182962	0.0114172814072075	0.726275280685753	A.T	0.741	1	-0.012959889	0.42077029	0.12	0.350702328888889	0.331126850564972	0.371768614232212	0.1275
LYSMD1	1	-	149405048	1	1	A_23_P430381	0	2	NM_001136543	80.16	NA	9.455521e-02	0.0573578831285382	6660626	1	2	NM_212551	84.93	5	rs4971009	1	149383120	T.C	0.053	1	T.C	0.0341333333333333	1	3.693	7.440803851395270563	0.387282908690381900	0.0000000000041480152646	-0.203051291622543	0.0703770816314064	T.C	0.966	1	-0.015084611	0.73239618	0.95	0.063772928888889	0.0495865378531073	0.0621393558052433	0.05859375
SCNM1	1	+	149405140	1	1	A_23_P34968	0	6	NM_024041	85.23	NA	5.432365e-02	0.0346061372920979	6980328	0	5	NM_024041	87.73	NA	rs2769267	1	149599791	G.A	0.209	0	G.A	0.233333333333334	0	0.477	9.88577260139854452	-0.03946511506964636	0.00966811565519920534939	-0.00603871005681241	0.857215693735203	G.A	0.7905	1	0.002735012	0.76966979	0.15	0.314350666666666	0.32090395480226	0.331261426966292	0.173389668367347
VPS72	1	-	149429264	1	1	A_23_P115215	0	5	NM_005997	85.01	NA	1.187490e-01	0.0473699801826684	6660392	0	5	NM_005997	88.65	NA	rs7521445	1	149185459	A.G	0.096	0	A.G	0.0583333333333335	0	0.069	8.7611916860671321672	-0.0436741049691505637	0.1679813656534185906111	-0.0420971767978533	0.469369523768443	A.G	0.9065	0	-0.01135309	5.198117e-01	0.06	0.181254333333333	0.104802259887006	0.167177340823969	0.115991709183673
PIP5K1A	1	+	149437644	3	1	A_23_P23572	1	15	NM_001135638	84.83	6	1.027690e-01	0.0353274783752896	4670685	0	14	NM_003557	86.83	NA	rs4971013	1	149439737	A.G	0.310	1	A.G	0.30115	1	1.868	6.010178129459971430	0.047754766596370860	0.0003022038535391846636	-0.0792474438616543	0.00527891729901177	A.G	0.704	1	0.0063475062	5.112291e-01	0.49	0.341074595555556	0.387461738983051	0.420470232209739	0.196109693877551
ZNF687	1	+	149521414	1	1	A_23_P331813	0	8	NM_020832	87.46	NA	1.310276e-01	0.0737714960871632	620603	0	8	NM_020832	87.99	NA	rs17564336	1	149615798	T.G	0.273	0	T.G	0.258333333333334	0	0.315	6.5422143118591682409	-0.0442436818562825587	0.0425809837718391648309	0.0167328325837523	0.459443715084981	T.G	0.663	1	-0.066348002	0.008065129	0.16	0.416711222222222	0.287853107344633	0.436410711610485	0.191884566326531
PI4KB	1	-	149565348	1	2	NA	NA	NA	NA	NA	NA	1.748802e-01	0.10703282475635	4480736	0	11	NM_002651	84.08	NA	rs11806477	1	149614444	T.C	0.353	0	T.C	0.316666666666666	0	2.059	7.848862850972731842	-0.069108055901334620	0.0001706554625655609669	0.065208059908722	0.206046787101008	T.C	0.616	1	-0.0057779772	0.2553617324	0.57	0.420622333333333	0.337853107344633	0.463442775280899	0.226961096938776
RFX5	1	-	149586393	1	1	A_24_P20032	0	10	NM_001025603	77.58	NA	7.879024e-02	0.0592318621184569	2640373	0	10	NM_000449	87.42	NA	rs11577302	1	149407837	A.G	0.207	1	A.G	0.218166666666667	1	0.111	8.2743466841954589341	-0.0666117327567436607	0.09000940908371068971405	0.161390859714188	0.0802642799616249	N.N	NA	1	NA	NA	0.13	0.124663191111111	0.15201409039548	NA	0.146683673469388
SELENBP1	1	-	149611788	1	2	NA	NA	NA	NA	NA	NA	2.131731e-01	0.244133792927359	1440639	0	11	NM_003944	86.62	NA	rs11806477	1	149614444	T.C	0.353	0	T.C	0.316666666666666	0	0.563	11.015975495677027496	0.091183491384030937	0.0101385287043587180023	0.0670009450868473	0.402019481995098	T.C	0.616	1	0.034779723	0.1397783842	0.28	0.420622333333333	0.337853107344633	0.463442775280899	0.226961096938776
PSMB4	1	+	149638664	1	1	A_23_P761	0	6	NM_002796	76.95	NA	7.629583e-02	0.0259750379684565	1710403	0	4	NM_002796	87.74	NA	rs1752380	1	149614370	T.C	0.451	0	T.C	0.483333333333334	0	1.367	14.302562952610738733	0.0674196339264435	0.0007955615601700216644	0.0106228511579591	0.754435936942523	T.C	0.4355	1	-0.000751125	9.201056e-01	0.28	0.523772888888888	0.43954802259887	0.500822700374533	0.249920280612245
POGZ	1	-	149698556	1	1	A_32_P62469	0	18	NM_015100	79.77	NA	1.094302e-01	0.0338383557183557	2510592	0	6	NM_015100	88.22	NA	rs3811411	1	149777892	G.T	0.176	0	G.T	0.116666666666667	0	0.587	11.179261025470166757	0.054205074112600067	0.0211776138911274891541	0.051283364111923	0.303000416262067	G.T	0.7935	1	0.0117667735	0.3635254215	0.1	0.307832111111112	0.215819209039548	0.302259445692885	0.122448979591837
CGN	1	+	149750485	1	2	NA	NA	NA	NA	NA	NA	2.15413e-01	0.0762531323000545	3780433	0	20	NM_020770	85.55	NA	rs10494268	1	149903689	T.C	0.102	0	T.C	0.0666666666666665	0	0.487	7.9180137323701469398	0.1198527793550684117	0.0069684122686042293537	-0.0671905842046784	0.561134139766309	T.C	0.8745	1	-0.0055896976	0.8188518867	0.24	0.180424888888889	0.117514124293785	0.218060861423221	0.115991709183673
TUFT1	1	+	149779404	1	1	A_23_P371824	0	12	NM_020127	86.49	NA	7.298762e-02	0.0725877564432102	150538	0	11	NM_001126337	83.97	NA	rs1539490	1	149809250	T.C	0.302	1	T.C	0.2629	1	0.674	8.677282694249358386	0.122818495066090133	0.0075050706933974531410	-0.0418250115257562	0.732327030354543	T.C	0.6815	1	0.007398155	7.090171e-01	0.23	0.425641751111111	0.307257993220339	0.456018288389516	0.200175382653061
SNX27	1	+	149851285	2	1	A_23_P201238	0	10	NM_030918	85.27	NA	6.907206e-02	0.0438633978116615	2900035	0	11	NM_030918	87.78	NA	rs2279503	1	150090713	T.C	0.301	1	T.C	0.232208333333333	1	0.624	8.41344474913506168	0.05243767687769509	0.0107482960516067649337	-0.00710324479821031	0.891176189744786	N.N	NA	1	NA	NA	0.22	0.332457475555555	0.22328584039548	NA	0.21484375
TNRC4	1	-	149955914	1	1	A_23_P337849	0	12	NM_007185	83.28	NA	1.650359e-01	0.0759935820791149	610369	0	12	NM_007185	87.80	NA	rs3790508	1	149942110	G.A	0.131	1	G.A	0.129275	1	0.531	5.881654344223804287	-0.076978438635164986	0.0456621212402779086403	-0.00626580735936899	0.87652757155251	G.A	0.862	1	-0.0472508771	0.04918693	0.26	0.177652653333333	0.106637438135593	0.224107003745317	0.0885682397959184
MRPL9	1	-	150002664	1	1	A_23_P34956	1	6	NM_031420	83.75	47	7.467414e-02	0.0298269257939436	2070131	0	6	NM_031420	82.95	NA	rs1211981	1	149899270	T.C	0.384	0	T.C	NA	0	0.510	11.603360659618488171	-0.054101874737892512	0.0120069001416260867643	-0.0501556255309345	0.258423180852269	T.C	0.352	1	0.015758931	1.041519e-01	0.28	0.526466857142857	NA	0.41807292883895	0.224170918367347
OAZ3	1	+	150005754	1	2	NA	NA	NA	NA	NA	NA	1.394326e-01	0.0854271682295727	6560746	0	4	NM_001134939	89.20	NA	rs2932574	1	150248644	A.G	0.420	0	A.G	0.291666666666667	0	0.562	6.670795852651231428	0.076316469617127056	0.0408484468303267345135	0.0831954459761752	0.25398460139799	A.G	0.423	0	0.023970626	0.0854809888	0.33	0.50870502283105	0.450564971751413	0.519492453183519	0.229591836734694
TDRKH	1	-	150029634	1	2	NA	NA	NA	NA	NA	NA	1.309511e-01	0.0603598497463691	3180079	1	13	NM_006862	84.07	9	rs1781419	1	150014423	G.A	0.336	1	G.A	0.235608333333334	1	4.960	6.224070495784238766	0.177132138179084769	0.0000000000262998511857	0.0904052453807105	0.110768909669854	G.A	0.3605	1	2.040500e-02	0.00109811	0.85	0.431578435555555	0.209497392937853	0.426400876404496	0.23030163127116
LINGO4	1	-	150044506	1	1	A_24_P247626	0	1	NM_001004432	86.50	NA	1.260317e-01	0.0386875165586366	1070341	0	1	NM_001004432	86.30	NA	rs10788819	1	150161717	T.C	0.244	0	T.C	0.258333333333334	0	0.378	6.32814542154044535	-0.03486001141705483	0.0598293138192933435238	0.0417967600294243	0.105510665945961	N.N	0.7575	1	NA	NA	0.33	0.392098777777777	0.423446327683616	0.383280104868914	0.168367346938776
RORC	1	-	150065177	1	2	NA	NA	NA	NA	NA	NA	2.105454e-01	0.0998838477439495	6220594	0	0	NM_005060	95.17	NA	rs1308137	1	149934919	C.A	0.373	1	C.A	0.296616666666666	1	1.292	6.945294582296996033	0.147428613948376447	0.00044083620014556679223	0.059385911999903	0.260505434784951	C.A	0.357	1	6.967869e-03	0.1670769398	0.51	0.433384822222222	0.221935164971751	0.413524767790262	0.226961096938776
THEM4	1	-	150148737	1	1	A_23_P149375	3	5	NM_053055	81.03	NA	8.255493e-02	0.0550714632482528	2450176	4	5	NM_053055	87.31	NA	rs6684312	1	150111274	A.G	0.277	1	A.G	0.224433333333334	1	10.626	7.9434832406192912302	-0.2705450857531149778	0.0000000000000000000000	-0.218207341674037	0.000316249365309035	A.G	0.2985	1	0.0877852915	1.309262e-15	0.98	0.302853795555556	0.279687202259887	0.425543614232209	0.200175382653061
S100A11	1	-	150276135	1	2	NA	NA	NA	NA	NA	NA	9.665002e-02	0.0821780388373251	4480093	2	2	NM_005620	88.33	NA	rs1496037	1	150329374	G.A	0.056	0	G.A	0.0333333333333333	0	0.707	8.6641978725679198448	0.1270219887352852239	0.0034525611792193267036	-0.0114782278094459	0.935348783784419	G.A	0.9625	0	-0.008237479	0.7511911090	0.08	0.125432111111111	0.063276836158192	0.0917673220973775	0.0663265306122449
LCE5A	1	+	150749943	1	1	A_23_P304530	4	1	NM_178438	98.20	NA	2.475629e-01	0.101417127171155	1400630	0	1	NM_178438	88.78	NA	rs12046030	1	150813513	A.C	0.067	0	A.C	0.075	0	0.484	15.1943667179612500462	0.1655118143881692261	0.0149223729210490319019	0.0594897694510546	0.0897692865718069	A.C	0.951	1	0.010263863	0.81844453	0.25	0.124444555555556	0.163559322033899	0.0957722059925092	0.0088488520408163
CRCT1	1	+	150753601	1	1	A_24_P191047	2	1	NM_019060	93.62	NA	2.268928e-01	0.147341823550558	6980561	1	1	NM_019060	89.13	37	rs3829868	1	150648744	T.C	0.138	0	T.C	0.125	0	0.138	8.90238069040484348	0.13875086613184218	0.1520315017381381750283	-0.0368343168425894	0.18718890646714	T.C	0.858	1	-0.0151474454	0.26346902	0.1	0.252958222222221	0.258474576271186	0.23239979400749	0.102598852040816
LCE3E	1	-	150805872	1	1	A_23_P340338	1	1	NM_178435	94.14	38	2.371880e-01	0.136945116808867	1260468	0	1	NM_178435	81.64	NA	rs11205006	1	150706800	A.T	0.281	1	A.T	0.282808333333333	1	0.178	8.860995196261438167	0.063888024620666062	0.0803742811299075210484943	0.045519718255984	0.0247912241477725	A.T	0.7415	0	0.001349057	0.80531015	0.06	0.369578737777778	0.255767189548022	0.41450275280899	0.208632576845734
LCE3C	1	+	150839761	1	1	A_23_P405295	0	0	NM_178434	92.83	NA	9.754593e-02	0.0286484069654623	2450273	0	0	NM_178434	92.77	NA	rs16834145	1	150739259	G.T	0.051	0	G.T	0.00833333333333335	0	0.469	6.0985548664950428588	-0.0840400884253013764	0.0072827118677785130	-0.0407660270288609	0.618026511724068	G.T	0.9665	0	0.0042272833	0.85125483	0.47	0.100661777777778	0.0166666666666667	0.0628710224719099	0.0088488520408163
LCE3B	1	+	150852910	1	1	A_23_P324538	1	0	NM_178433	98.74	16	1.163080e-01	0.0433927490731501	6770241	0	0	NM_178433	93.14	NA	rs3829868	1	150648744	T.C	0.138	0	T.C	0.125	0	0.769	6.2454633353397541740	0.0512490398615510837	0.0125734487688309304332	-0.0124554143274947	0.616301767800421	T.C	0.858	1	0.0023096023	0.896575664	0.28	0.252958222222221	0.258474576271186	0.23239979400749	0.102598852040816
LCE2D	1	+	150902495	1	1	A_23_P371284	0	1	NM_178430	94.18	NA	4.30924e-01	0.19213530499471	5820379	1	1	NM_178430	90.58	48	rs2297487	1	151001014	T.C	0.113	0	T.C	0.133333333333333	0	0.393	12.61325008324359764	-0.22075857273945620	0.0282206190092855191409	-0.0240256476424929	0.340244742315055	T.C	0.867	1	-0.00488944	3.616255e-01	0.31	0.193066777777778	0.232768361581921	0.231396831460675	0.0885682397959184
LCE2C	1	+	150914394	1	1	A_23_P427768	4	1	NM_178429	98.18	NA	8.165292e-02	0.0544425816794715	7200369	1	1	NM_178429	82.41	0	rs12046030	1	150813513	A.C	0.067	0	A.C	0.075	0	0.320	7.20282429108758482	-0.07560004846587498	0.0255475575917714081697	-0.0439201880132409	0.139348989122778	A.C	0.951	1	0.0350358834	0.18497179	0.07	0.124444555555556	0.163559322033899	0.0957722059925092	0.0088488520408163
LCE2A	1	+	150937463	1	1	A_23_P418006	5	1	NM_178428	100.45	NA	1.070236e-01	0.0761356194238966	4040750	0	1	NM_178428	88.25	NA	rs4845497	1	151170786	C.T	0.420	0	C.T	0.57	1	0.595	7.250049071715586990	-0.0692062963361652	0.0424063389908051480148	-0.00149122238852112	0.9396803813276	C.T	0.457	1	0.002159259	0.675521618	0.13	0.516622222222222	0.410905050847458	0.53550334082397	0.249282525510204
LCE1F	1	+	151015471	1	1	A_23_P411321	0	0	NM_178354	99.35	NA	1.22093e-01	0.0656486358518691	5820670	0	0	NM_178354	96.62	NA	rs11205084	1	150950930	G.A	0.084	1	G.A	0.0495416666666666	1	0.520	6.44182591644226665295	0.06559296685025331475	0.0104781272749083775864	-0.0916566155705917	0.188185698446531	G.A	0.913	1	-0.0176038766	0.16505598	0.2	0.144500013333334	0.0412700098870056	0.172509494382023	0.0426498724489795
LCE1D	1	+	151035850	1	1	A_23_P375524	0	1	NM_178352	91.95	NA	2.858749e-01	0.15008919183257	4590626	6	1	NM_178352	95.14	NA	rs564107	1	150785919	C.T	0.400	1	C.T	0.259458333333334	1	0.434	12.3659371782941995832	0.0195234929842787799	0.5303313260825353037120	-0.0279491008844508	0.2330167819007	C.T	0.3745	1	-0.0030639999	0.601408184	NA	0.512936422222222	0.314485298022599	0.463098565543072	0.224930555555556
LCE1C	1	-	151045731	1	1	A_23_P303891	0	1	NM_178351	93.34	NA	2.552358e-01	0.166197878180914	2480192	1	1	NM_178351	86.01	44	rs6587688	1	150796246	T.C	0.289	1	T.C	0.176491666666666	1	0.434	9.874859187841444452	0.059340715816577350	0.1341492366410788061870	-0.031820549964979	0.32508724398116	T.C	0.712	1	0.010221164	0.55019411	NA	0.317621884444444	0.181065203107345	0.415480299625468	0.207828443877551
SPRR1A	1	+	151223180	1	1	A_23_P348208	4	1	NM_005987	97.40	NA	1.501399e-01	0.0811037171430474	6370377	1	1	NM_005987	85.19	27	rs7555477	1	151446721	A.C	0.301	1	A.C	0.306791666666667	1	0.209	9.632183133740529257	0.050211972826784163	0.1384331823089350876899	-0.0357151121681683	0.437357854706109	A.C	0.3725	1	-0.0076081881	0.46109784	0.21	0.204610315555555	0.242348518361582	0.341559947565543	0.1875
SPRR3	1	+	151240846	1	1	A_23_P62709	4	1	NM_001097589	86.24	NA	1.545180e-01	0.0743385171266021	2640692	1	2	NM_005416	86.91	23	rs12116563	1	151447986	A.G	0.222	0	A.G	0.233333333333334	0	0.715	6.8741577346342470634	0.0592389731036111825	0.022168897605058246469	0.00109558860236758	0.956932096652755	A.G	0.725	1	0.0149002686	0.59101984	0.21	0.353580444444444	0.32090395480226	0.381260606741573	0.213553719008264
SPRR2E	1	-	151333625	1	1	A_23_P148949	1	1	NM_001024209	92.63	38	1.154862e-01	0.0650722892142372	730050	3	1	NM_001024209	83.34	NA	rs10888541	1	151476212	G.A	0.258	0	G.A	0.258333333333334	0	0.934	7.591513060831068138	0.059217888019608762	0.0020699936198749213645	0.019368803245117	0.184351691279283	N.N	0.767	1	NA	NA	0.36	0.436424888888889	0.457344632768361	0.341210112359552	0.1875
LOR	1	+	151498802	1	1	A_24_P171274	0	1	NM_000427	99.22	NA	1.042714e-01	0.0376799417861557	5050327	2	1	NM_000427	88.48	NA	rs1329097	1	151490746	T.A	0.290	1	T.A	0.233908333333333	1	1.380	6.0836718103960478743	0.0543572689971832529	0.0006588769012192408070	0.0311880053988118	0.137981688818782	T.A	0.7145	1	-0.0004017065	0.96555919	0.31	0.379860377777778	0.31603137259887	0.416106168539325	0.191884566326531
S100A9	1	+	151596953	2	1	A_32_P112452	0	1	NM_002965	90.44	NA	1.391143e-01	0.0711601480729598	830400	0	2	NM_002965	89.07	NA	rs3006475	1	151611260	C.A	0.096	0	C.A	0.108333333333334	0	1.832	6.7130334048458699669	0.1611710090771028558	0.0000270374994024713544	0.180160759474494	0.36175740619686	C.A	0.886	1	0.040946449	0.429340320	0.47	0.181254333333333	0.206497175141243	0.198723224719101	0.102598852040816
S100A12	1	-	151614699	1	1	A_23_P74001	0	2	NM_005621	86.08	NA	8.931026e-02	0.116901349158852	10279	2	2	NM_005621	82.65	NA	rs2916193	1	151598473	A.G	0.258	1	A.G	0.263025	1	3.146	9.171657270254145899	-0.349039917083828422	0.0000015730566886862363	-0.0370777678082128	0.657615078764766	N.N	NA	1	NA	NA	0.68	0.3207344	0.290975472033898	NA	0.21484375
S100A8	1	-	151630173	1	2	NA	NA	NA	NA	NA	NA	4.395727e-01	0.314154219633436	6280576	0	2	NM_002964	85.75	NA	rs3006483	1	151623137	G.T	0.092	1	G.T	0.0676583333333335	1	0.709	9.827616891482891859	0.179519016442023810	0.0025912014325837340323	0.209784663419298	0.657653659417656	N.N	NA	1	NA	NA	0.36	0.153088111111111	0.0495702878531074	NA	0.102598852040816
S100A6	1	-	151775341	1	1	A_23_P201711	2	2	NM_014624	91.81	NA	1.052124e-01	0.0696190021504662	1500553	4	2	NM_014624	85.73	NA	rs6665637	1	152022707	A.G	0.278	0	A.G	0.316666666666666	0	0.695	12.938519190522189461	0.080363037364280326	0.0051345808526872538380	-0.0117114944373814	0.885912145984793	A.G	0.758	1	0.0100101931	0.68635605	0.17	0.424691555555555	0.371751412429378	0.390293722846442	0.232063137755102
S100A5	1	-	151780865	1	1	A_23_P115467	4	2	NM_002962	87.50	NA	1.816317e-01	0.0633373623753258	7100195	3	2	NM_002962	83.55	NA	rs6587735	1	151532151	A.G	0.398	0	A.G	0.358333333333334	0	0.434	6.697401858578354350	-0.002963242405547902	0.89593524616724806719503	-0.0263322805129606	0.154538335323143	A.G	0.6255	1	-0.0132855237	4.600684e-01	NA	0.500424888888891	0.443785310734463	0.487209243445693	0.234375
S100A4	1	-	151784906	1	1	A_23_P94800	0	3	NM_019554	89.70	NA	7.728503e-02	0.0815075920541165	7100348	0	0	NM_002961	82.69	NA	rs4845552	1	151746622	G.A	0.149	0	G.A	0.108333333333334	0	0.762	10.369432598986794147	0.126970098772769574	0.007508678625685938357037	0.411448289649466	0.0535300820065925	G.A	0.8915	1	-0.0508409678	1.612596e-03	0.23	0.271328444444445	0.206497175141243	0.184056250936329	0.157844387755102
S100A2	1	-	151804930	1	1	A_23_P201706	1	2	NM_005978	90.38	7	2.162133e-01	0.094439944899269	2850022	4	2	NM_005978	89.48	NA	rs2987769	1	151573391	G.A	0.464	0	G.A	0.433333333333334	0	0.458	7.191806282195283728	0.092440819818801562	0.0123924828312407253605	0.0157855895602345	0.526951134149742	N.N	NA	1	NA	NA	0.3	0.492721000000001	0.422598870056497	NA	0.249920280612245
S100A16	1	-	151852138	1	1	A_23_P147918	0	2	NM_080388	85.38	NA	5.982925e-02	0.0424044742729306	5570129	0	2	NM_080388	81.18	NA	rs913861	1	151888844	A.G	0.469	0	A.G	0.433333333333334	0	0.138	10.873714194191672178	0.0309356935648874	0.1188508650530475385665	0.072829382368746	0.148133239587204	A.G	0.4325	1	-0.001724425	0.829275486	0.13	0.529461777777778	0.422598870056497	0.446014265917604	0.249256198347107
S100A14	1	-	151855414	1	1	A_23_P124619	0	3	NM_020672	84.36	NA	8.002973e-02	0.0921130923424969	2470039	0	3	NM_020672	84.32	NA	rs3806233	1	151867402	A.G	0.446	1	A.G	0.4065	1	0.849	8.619011874174072219	-0.130587152341222285	0.0016213952596830782937	-0.0393867919529047	0.439616944818052	N.N	NA	1	NA	NA	0.34	0.464036475555555	0.179974406779661	NA	0.240353954081633
C1orf77	1	+	151873148	1	2	NA	NA	NA	NA	NA	NA	1.698152e-01	0.122231707588658	6450021	3	5	NM_015607	90.26	NA	rs913861	1	151888844	A.G	0.469	0	A.G	0.433333333333334	0	3.273	10.21098343122230467	0.0590538081925606	0.0000094480140155894787	0.0299407044083933	0.284526787116544	A.G	0.4325	1	0.014473493	2.073549e-02	0.82	0.529461777777778	0.422598870056497	0.446014265917604	0.249256198347107
S100A13	1	-	151873192	1	1	A_23_P372874	0	3	NM_005979	89.94	NA	7.021533e-02	0.062043550534232	360195	2	1	NM_001024211	88.23	NA	rs3806233	1	151867402	A.G	0.446	1	A.G	0.4065	1	10.149	11.11082466756533371	0.29692729754977132	0.0000000000000000000000	0.576851076824128	1.84216506518462e-05	N.N	NA	1	NA	NA	1	0.464036475555555	0.179974406779661	NA	0.240353954081633
SNAPIN	1	+	151897768	1	1	A_23_P161022	0	3	NM_012437	83.35	NA	5.61139e-02	0.0325847502140759	1980482	1	3	NM_012437	88.26	13	rs10158450	1	152018763	T.C	0.416	0	T.C	0.483333333333334	0	0.385	9.586839657936266690	-0.0296859746038107	0.0296408730468966652438	0.00613082925896238	0.867121628632567	T.C	0.4125	1	0.0079888424	0.4913306503	0.16	0.467169454545454	0.473446327683616	0.435194535580524	0.24968112244898
ILF2	1	-	151910103	1	1	A_23_P257956	2	13	NM_004515	85.64	NA	7.773984e-02	0.0389093477290254	7400431	4	13	NM_004515	85.04	NA	rs9427228	1	152035075	C.T	0.238	0	C.T	0.2	0	0.414	11.6176856419658047770	0.0512218031682799071	0.0320224451690256373126	-0.00244407117091566	0.949566301895592	C.T	0.7865	0	-0.0175860426	0.1728075981	0.1	0.40322680995475	0.311864406779661	0.312081808988763	0.140864158163265
NPR1	1	+	151917787	1	1	A_23_P147711	0	19	NM_000906	89.03	NA	8.425417e-02	0.0780480773660895	630397	1	21	NM_000906	85.45	10	rs12067325	1	152018689	G.A	0.169	0	G.A	0.135533333333334	1	0.802	7.127360992138740414	0.107288089219390315	0.005515564655175664299236	-0.0356745869508169	0.709634675320425	G.A	0.85	1	0.0022151427	0.930425115	0.21	0.303683999999999	0.0405996903954802	0.17566893258427	0.109375
INTS3	1	+	151967190	1	1	A_23_P126757	0	29	NM_023015	84.97	NA	6.744467e-02	0.0489581446194861	1570204	1	29	NM_023015	87.26	13	rs2026563	1	151725232	T.C	0.156	1	T.C	0.128058333333333	1	0.466	8.30938780730319593	0.05516948221931357	0.0322875145268375352003	-0.0497853772984058	0.632356187602465	T.C	0.8875	1	-0.011669206	0.70303608	0.09	0.249638733333333	0.135564579378531	0.16593538576779	0.138888888888889
SLC27A3	1	+	152014391	1	1	A_24_P179816	1	8	NM_024330	88.59	54	7.609858e-02	0.0858941114939438	1410307	0	9	NM_024330	86.93	NA	rs6690242	1	152067722	C.T	0.233	0	C.T	0.2	0	0.348	8.80345027537612701	0.15755062007658541	0.0119281075805992564653	-0.307202062128066	0.00308975312734313	C.T	0.7885	0	-0.011327097	5.149829e-01	0.22	0.384594914027151	0.311864406779661	0.311520760299624	0.140864158163265
GATAD2B	1	-	152162075	1	1	A_23_P386509	0	10	NM_020699	84.10	NA	1.36875e-01	0.0541930370036559	3870717	0	10	NM_020699	84.74	NA	rs6427085	1	151953851	A.C	0.089	1	A.C	0.0844916666666665	1	0.035	6.1953582771664681417	0.0784015852238026528	0.0366500963176901173313	0.0762345185498806	0.17570362727641	A.C	0.9295	1	-0.004064243	0.74858611	0.23	0.130821053333333	0.135013711581921	0.0998131161048691	0.09
CRTC2	1	-	152197667	2	1	A_23_P12178	0	13	NM_181715	85.12	NA	1.089555e-01	0.0485228867467493	3060022	0	13	NM_181715	87.90	NA	rs11264743	1	152208138	T.C	0.300	0	T.C	0.283333333333333	0	0.226	8.242087250103960372	-0.035200244621805141	0.0453605119204356643792	0.0377007968928677	0.121702850288301	T.C	0.6975	1	0.0167859138	0.06061204	0.19	0.435555555555554	0.453107344632769	0.400046074906366	0.168367346938776
SLC39A1	1	-	152206812	1	1	A_23_P23575	0	4	NM_014437	87.78	NA	1.344841e-01	0.0759032464707502	2630400	0	4	NM_014437	87.77	NA	rs12067325	1	152018689	G.A	0.169	0	G.A	0.135533333333334	1	0.424	8.215575359396577682	0.079586767415579573	0.0317524860606306358335	-0.0789900442585856	0.535974734016427	G.A	0.85	1	-0.0049226718	7.760353e-01	0.19	0.303683999999999	0.0405996903954802	0.17566893258427	0.109375
CREB3L4	1	+	152207020	1	1	A_23_P63232	0	9	NM_130898	83.48	NA	8.254996e-02	0.0545976139122041	4070066	1	9	NM_130898	87.27	19	rs1127091	1	152046036	A.G	0.456	0	A.G	0.491666666666666	0	4.393	9.013696652848755875	0.115029144093778	0.0000001755352523336029	0.0514934820931816	0.15951622714541	A.G	0.4755	0	0.0203972166	0.0165436668	0.87	0.52543211111111	0.457344632768361	0.495756805243446	0.238520408163265
JTB	1	-	152217075	1	1	A_23_P34983	0	3	NM_006694	83.82	NA	5.977206e-02	0.036129208504276	4560138	3	4	NM_006694	86.79	NA	rs4345834	1	152009941	A.G	0.424	0	A.G	0.35	0	0.130	13.0157348761929849701	-0.0289760967626244773	0.0632793179213264611604	0.0315819303782381	0.333444553304104	A.G	0.6055	1	-0.0040384156	0.6041443731	0.15	0.483832111111111	0.383050847457627	0.410533606741573	0.218112244897959
RAB13	1	-	152225430	1	1	A_23_P46369	0	4	NM_002870	82.16	NA	1.076053e-01	0.0635263812474874	5870626	0	7	NM_002870	84.75	NA	rs11265251	1	152423714	C.T	0.493	1	C.T	0.46145	1	1.058	9.974647177085470773	0.047983020022678784	0.0066067466262691443291	-0.0349813755720733	0.563684045971946	C.T	0.468	1	0.003971713	0.7230917390	0.25	0.513993915555555	0.416451922033898	0.531324378277155	0.236527423469388
TPM3	1	-	152422349	4	1	A_32_P186889	0	7	NM_001043352	86.49	NA	7.313685e-02	0.0458468224171693	6590730	0	1	NM_001043353	92.49	NA	rs11265425	1	152511766	G.T	0.242	1	G.T	0.313333333333334	1	0.507	9.5854245608441033255	-0.0409877230396733724	0.0264344086997128080441	0.0584981108000978	0.480555667794876	G.T	0.7255	1	0.01232466	0.19998195	0.34	0.307884688888889	0.156409480225989	0.371579359550561	0.194132231404959
UBAP2L	1	+	152459278	1	1	A_23_P103837	0	24	NM_001127320	83.69	NA	8.18398e-02	0.0514364464845905	4250497	0	26	NM_014847	89.51	NA	rs11265238	1	152416391	C.T	0.121	1	C.T	0.0907416666666665	1	0.533	7.24000858854846285	-0.05792951765550806	0.0198371189568788963697	-0.170371474301401	0.133231786964204	N.N	NA	1	NA	NA	0.19	0.218816182222223	0.106370321751412	NA	0.0885682397959184
C1orf43	1	-	152459897	1	2	NA	NA	NA	NA	NA	NA	1.523639e-01	0.0861098508585587	110398	4	5	NM_015449	87.16	NA	rs1194589	1	152591926	A.G	0.227	0	A.G	0.158333333333333	0	0.652	10.288910212834178282	-0.057714582553109420	0.0098832127755077436859	0.0690095447162902	0.108785614949001	A.G	0.1945	1	-0.0009657041	0.9111058483	0.14	0.407822333333334	0.220056497175141	0.335026655430711	0.124297520661157
HAX1	1	+	152511662	1	1	A_23_P115223	2	6	NM_006118	89.15	NA	8.721184e-02	0.0465871313696211	2630491	0	5	NM_001018837	88.60	NA	rs11265299	1	152452100	G.C	0.389	1	G.C	0.272375	1	1.818	10.36537698154762133	-0.06745426165792359	0.00019234041760651798825	0.0130715489802423	0.829153023638794	G.C	0.4015	1	-0.0182715139	0.0654094852	0.61	0.482044519999999	0.227687105932203	0.492515887640449	0.221272622809537
AQP10	1	+	152560215	1	1	A_23_P126613	2	5	NM_080429	82.93	NA	1.081450e-01	0.0417368793822648	840017	0	5	NM_080429	90.57	NA	rs1760798	1	152559123	C.T	0.287	0	C.T	0.325583333333334	1	0.382	6.5163735977337440275	-0.0371607349422934038	0.0294204468351475512122	-0.00535244583606159	0.714987112277799	N.N	NA	1	NA	NA	0.15	0.416371606334842	0.418443903954802	NA	0.191884566326531
ATP8B2	1	+	152564659	2	1	A_32_P185229	1	27	NM_020452	81.06	0	7.836023e-02	0.0738847875274571	3140639	0	10	NM_001005855	89.27	NA	rs1760798	1	152559123	C.T	0.287	0	C.T	0.325583333333334	1	4.918	9.54337950468199381	-0.22886976799837636	0.000000010082425783153299	-0.0105627156953915	0.515861683559941	N.N	NA	1	NA	NA	0.83	0.416371606334842	0.418443903954802	NA	0.191884566326531
IL6R	1	+	152644292	1	1	A_24_P379413	2	8	NM_181359	79.29	NA	8.849946e-02	0.0784586785129395	2600475	2	9	NM_000565	84.39	NA	rs3766923	1	152843632	T.G	0.378	0	T.G	0.325	0	0.276	11.2972903701374427499	-0.0735604681064668947	0.0597133726790639585147	-0.0174754414388178	0.705257724202125	T.G	0.6705	0	-0.00166623	0.874972102	0.08	0.495938908256881	0.502542372881356	0.464363397003745	0.226961096938776
SHE	1	-	152741213	1	1	A_23_P400716	1	5	NM_001010846	84.95	58	9.190362e-02	0.0600201523846834	7330484	0	5	NM_001010846	86.78	NA	rs12724639	1	152545423	G.A	0.153	0	G.A	0.141666666666666	0	0.847	7.02125562898725164	0.10295778417509002	0.0028294211168238270204	-0.0240769850125762	0.546460639774358	G.A	0.1725	1	-0.0194600057	0.193723466	0.18	0.265955666666666	0.240395480225989	0.31566520224719	0.122448979591837
TDRD10	1	+	152741318	2	1	A_23_P423108	3	11	NM_001098475	83.91	NA	8.576478e-02	0.0548202349672154	5220563	1	12	NM_182499	87.56	32	rs7556449	1	152772510	G.A	0.189	0	G.A	0.208333333333334	0	5.761	7.328967710230173793	-0.165030758956744322	0.0000000110266014097249	-0.117652777858089	0.0019811013272003	G.A	0.7845	0	-0.052943762	6.894949e-03	0.86	0.323950666666667	0.348870056497175	0.365049389513108	0.178252551020408
UBE2Q1	1	-	152797744	1	1	A_23_P97423	0	12	NM_017582	85.67	NA	5.580352e-02	0.0480636533975348	4730674	1	12	NM_017582	85.83	22	rs884617	1	152867622	A.G	0.407	1	A.G	0.421575	1	3.057	8.114769830704799958	-0.105211722667740870	0.0000041097498968412083	-0.0460470217629037	0.389064086086739	A.G	0.619	1	0.0004630439	0.956165875	0.49	0.322576853333333	0.325475790677966	0.45759927715356	0.243542729591837
CHRNB2	1	+	152806880	1	1	A_23_P368624	0	5	NM_000748	88.16	NA	1.371968e-01	0.0608827519566063	4220349	0	5	NM_000748	86.39	NA	rs4079531	1	153027889	G.A	0.404	0	G.A	0.375	0	0.183	7.1668863275104159882	-0.0337807024921237056	0.0824069238160189954101	-0.000660814284619174	0.972988020172295	G.A	0.5785	1	0.0011384392	0.805882068	0.23	0.421254333333333	0.529661016949153	0.514544685393258	0.24202806122449
ADAR	1	-	152867061	3	1	A_24_P362317	0	14	NM_015840	80.38	NA	4.724126e-02	0.0305771503303766	1410358	0	14	NM_001025107	85.84	NA	rs12125166	1	152848753	T.C	0.430	1	T.C	0.507058333333335	1	1.684	11.2161516472168774072	-0.0564526161221152040	0.0002494328275606250145	-0.0351580879106039	0.19874450702179	T.C	0.5565	1	-0.0310230963	8.592952e-05	0.34	0.493472817777777	0.51962203700565	0.469211029962548	0.24202806122449
PMVK	1	-	153176108	1	1	A_23_P114774	0	4	NM_006556	89.00	NA	7.793275e-02	0.0350194778374779	3460242	0	4	NM_006556	87.75	NA	rs1218601	1	153058300	A.G	0.247	0	A.G	0.241666666666667	0	1.174	10.8483928468588253224	-0.0690271944134328852	0.0025225917374833706219	-0.0180177113983869	0.709752924856404	A.G	0.2835	1	7.989218e-03	0.317805943	0.38	0.374400111111111	0.355649717514124	0.40942402247191	0.204081632653061
PBXIP1	1	-	153195191	1	1	A_32_P36292	1	10	NM_020524	83.75	17	8.299906e-02	0.0677929112191273	510326	2	10	NM_020524	87.74	NA	rs6699080	1	153101535	A.G	0.405	1	A.G	0.383675	1	4.068	8.224389386132154200	0.168103644025402538	0.0000000294013511314972	-0.0575123259810649	0.0146725732036515	A.G	0.371	1	0.0023333927	0.786493366	0.63	0.267849862222222	0.329830061864407	0.47645649812734	0.236527423469388
PYGO2	1	-	153200882	1	1	A_23_P411953	0	2	NM_138300	85.27	NA	7.127858e-02	0.0363405029729355	6250347	2	2	NM_138300	88.72	NA	rs12029542	1	153061521	A.G	0.260	0	A.G	0.2	0	0.737	9.139830665540848997	0.038479539938221431	0.0113317490277982102498	0.0209960662957648	0.599842445135076	A.G	0.807	1	-0.001082312	0.90252267	0.24	0.427377777777778	0.345762711864407	0.274348037453182	0.191884566326531
SHC1	1	-	153209847	1	2	NA	NA	NA	NA	NA	NA	1.178308e-01	0.118866681066772	4070040	0	0	NM_183001	86.40	NA	rs1619081	1	153040793	C.G	0.115	1	C.G	0.07905	1	0.408	10.302575066580358154	0.123106851671458531	0.0250054078248374000992	0.021999907039476	0.678157612459858	C.G	0.901	1	0.041230523	0.138764424	0.07	0.175147284444444	0.164133176271186	0.171977280898876	0.0775639184142488
CKS1B	1	+	153213741	1	1	A_32_P175864	1	2	NR_024163	82.63	55	1.061819e-01	0.0390577001053404	270164	0	2	NM_001826	87.77	NA	rs925042	1	152971219	G.A	0.493	0	G.A	0.466666666666667	0	1.278	5.98218138322478765190	0.04372334091702587827	0.0027136527663076392969	-0.0430889618917506	0.423479501442702	G.A	0.548	1	-0.013753790	0.2468523711	0.48	0.535853657657657	0.503954802259887	0.506771576779026	0.25
FLAD1	1	+	153222440	1	3	NA	NA	NA	NA	NA	NA	1.877282e-01	0.0923980381463453	1070088	0	7	NM_201398	86.39	NA	rs7513331	1	153002864	A.G	0.240	0	A.G	0.269825	1	0.442	6.97463238555700115739	-0.03738220293383205661	0.0102756195410158568393	-0.0286352120521211	0.629797820418762	N.N	NA	1	NA	NA	0.25	0.320711111111112	0.291370909322034	NA	0.173389668367347
ZBTB7B	1	+	153241735	1	1	A_24_P19884	0	3	NM_015872	83.08	NA	1.121832e-01	0.074798167519862	2650402	2	3	NM_015872	90.13	NA	rs6426985	1	153080243	A.G	0.439	1	A.G	0.371616666666666	1	0.682	8.1451111526645778582	-0.0837808603909070693	0.0123021979974498041344	-0.0486776076186798	0.189885270683639	A.G	0.558	1	0.0029658223	0.7198673723	0.54	0.466061991111111	0.402161741242938	0.529228902621724	0.249282525510204
DCST2	1	-	153272881	1	1	A_23_P314798	1	8	NM_144622	91.56	36	1.109247e-01	0.0461586820240237	4880220	0	13	NM_144622	86.99	NA	rs1218577	1	153077307	C.T	0.349	0	C.T	0.391666666666666	0	1.184	6.8097651159890322248	0.0377390940484243417	0.0043296674227568665572	-0.022997393708637	0.348621327984782	C.T	0.6605	1	-0.001821984	0.79760212	0.13	0.477550666666668	0.443785310734464	0.477338775280899	0.240353954081633
ADAM15	1	+	153290385	1	1	A_23_P159227	3	13	NM_207195	91.16	NA	1.175742e-01	0.0716170887217163	1990280	1	20	NM_003815	86.97	40	rs11264303	1	153297181	C.A	0.485	1	C.A	0.475	0	7.977	6.2263220834085934996	-0.217645763194422	0.0000000000051985082905	-0.0589896660748258	0.246836775691332	C.A	0.532	1	0.021959297	0.235757176	0.96	0.401648826666667	0.522881355932204	0.448889602996255	0.232063137755102
EFNA4	1	+	153302836	1	1	A_23_P322	0	3	NM_005227	90.51	NA	8.504982e-02	0.0565387514902392	6380743	1	3	NM_005227	85.51	38	rs6426985	1	153080243	A.G	0.439	1	A.G	0.371616666666666	1	0.673	7.24629419052442003	-0.06450437635158311	0.0121383715584324480830	0.0143541831059775	0.594531972915831	A.G	0.558	1	0.024660884	4.244384e-02	0.26	0.466061991111111	0.402161741242938	0.529228902621724	0.249282525510204
EFNA1	1	+	153366972	1	2	NA	NA	NA	NA	NA	NA	2.280476e-01	0.0973259686612372	6420386	0	3	NM_182685	86.04	NA	rs7517162	1	153353529	G.T	0.107	0	G.T	0.0916666666666665	0	0.255	12.997414764738891790	-0.109229739897288014	0.0569959704287332780126007	0.0487739956528558	0.823569542237206	G.T	0.94	0	-0.0483412378	8.484648e-02	0.21	0.212266777777778	0.15225988700565	0.120467415730336	0.0763888888888889
RAG1AP1	1	+	153374911	1	1	A_24_P88565	1	4	NM_001122837	88.98	28	1.090670e-01	0.0584622460882841	520025	0	4	NM_001122839	89.10	NA	rs4460629	1	153401959	T.C	0.500	0	T.C	0.408333333333333	0	0.598	7.086356178456748367	-0.0700167627429381	0.0139795376655789116427	-0.0355950779064831	0.660922181627053	T.C	0.5345	1	-0.0055487382	0.77023701	0.24	0.495495495495495	0.38954802259887	0.460434872659176	0.249920280612245
DPM3	1	-	153379620	2	2	NA	NA	NA	NA	NA	NA	8.28369e-02	0.046396065674909	4640259	1	1	NM_153741	88.64	1	rs2061690	1	153185704	T.C	0.418	0	T.C	0.491666666666666	0	0.713	10.302279711135335916	0.068706464188796848	0.0092505485709180046427	-0.0367678114866148	0.402270309765132	T.C	0.4125	1	0.006154653	0.509210921	0.04	0.439624888888888	0.559039548022599	0.458349872659177	0.245555555555556
KRTCAP2	1	-	153412428	1	1	A_23_P149249	0	4	NM_173852	90.78	NA	8.195434e-02	0.028574768291095	6840551	0	4	NM_173852	89.58	NA	rs7548955	1	153348922	T.C	0.520	0	T.C	0.35	0	0.392	11.3869662746158848421	-0.0417726918231786	0.0222735666378093277729	-0.0458495237697128	0.195491366665935	T.C	0.511	0	-0.0070377869	0.2433175133	0.16	0.476064285714285	0.416949152542373	0.508843164794008	0.249920280612245
MUC1	1	-	153429324	1	1	A_23_P137856	0	4	NM_001044391	87.15	NA	1.887402e-01	0.116205366918037	1780341	0	2	NM_002456	80.07	NA	rs905938	1	153258013	C.T	0.251	0	C.T	0.2	0	0.248	6.32678986757081940	0.09913145568735540	0.0241408035191024161747	-0.0232757652469947	0.47943136946327	C.T	0.736	1	0.0083248059	0.275805752	0.21	0.374439555555555	0.311864406779661	0.383724835205993	0.221221301020408
THBS3	1	-	153444314	1	1	A_23_P201047	1	21	NM_007112	85.08	12	1.234715e-01	0.0577672053179966	6960451	0	22	NM_007112	83.41	NA	rs1611774	1	153424477	T.G	0.078	1	T.G	0.08685	1	0.855	8.85817352145343939	0.15063909744351195	0.0021887507009816786763	0.0113082932167084	0.853689204531292	N.N	NA	1	NA	NA	0.31	0.0952048400000001	0.0723298406779661	NA	0.0738998724489796
MTX1	1	+	153445113	1	1	A_23_P137865	1	5	NM_198883	89.69	50	9.292999e-02	0.0462577047048179	3890315	0	3	NM_002455	89.26	NA	rs12741581	1	153558055	T.C	0.091	1	T.C	0.145083333333334	1	0.311	9.0392945310353312038	-0.2088072732038498691	0.0112539640623698922184	-0.563324759379693	0.0163572743385359	T.C	0.9935	1	-0.0457028974	0.266187234	0.2	0.0365653777777778	0.0117418361581921	0.00868110861423224	0.0885682397959184
GBA	1	-	153481277	1	1	A_23_P201035	0	11	NM_001005741	89.89	NA	7.985327e-02	0.0645448209763072	5220193	0	9	NM_000157	86.46	NA	rs35154152	1	153439349	C.T	0.128	1	C.T	0.123141666666666	1	0.999	7.5467012425549464538	-0.1310981049831161094	0.0008472454571828436087	-0.101733958997072	0.180495078363001	N.N	NA	1	NA	NA	0.52	0.14137496	0.130418748870057	NA	0.102598852040816
SCAMP3	1	-	153498819	1	1	A_23_P97274	3	7	NM_052837	92.22	NA	7.839433e-02	0.0437800311071878	3370687	2	8	NM_005698	90.39	NA	rs35212551	1	153712466	G.T	0.180	1	G.T	0.161958333333334	1	2.906	7.821161246777494469	-0.092474193113952718	0.0000121915360273838758	-0.0165164371240684	0.831874297838148	N.N	NA	1	NA	NA	0.83	0.208633111111111	0.0850225861581921	NA	0.15234375
CLK2	1	-	153509905	1	1	A_23_P85888	0	6	NM_003993	85.90	NA	7.823873e-02	0.0499283780848036	1300048	2	12	NM_003993	89.56	NA	rs1325908	1	153679928	C.A	0.368	1	C.A	0.348658333333333	1	0.138	7.477532472609304648	-0.036842351837522429	0.0446314388165707232048	0.0560328884727654	0.190194619387871	C.A	0.229	1	0.0170305962	0.153486996	0.24	0.368631000000001	0.20833130480226	0.338173588014982	0.232063137755102
PKLR	1	-	153537849	1	2	NA	NA	NA	NA	NA	NA	2.774202e-01	0.142828229783266	940193	1	10	NM_181871	81.57	49	rs11264359	1	153549453	G.A	0.355	0	G.A	0.308333333333334	0	0.103	8.252988420693339933	-0.085552854829127625	0.0610497457850904881593	-0.0338415345085656	0.208124362986605	G.A	0.236	1	0.0138001268	1.091632e-02	0.09	0.495321719457014	0.443785310734463	0.324113808988765	0.218112244897959
RUSC1	1	+	153557263	1	1	A_24_P2948	0	8	NM_001105203	90.45	NA	9.02059e-02	0.0421837638111559	4780411	0	8	NM_014328	87.44	NA	rs12724079	1	153700566	T.C	0.404	0	T.C	0.366666666666666	0	0.110	7.035128500135164664	-0.035531600137566489	0.0589342162762098720208	0.00766659981706697	0.881547063623332	T.C	0.273	1	-0.0005726612	0.941897263	0.19	0.519032111111111	0.436158192090395	0.382031322097376	0.24202806122449
ASH1L	1	-	153798948	1	1	A_23_P63083	0	27	NM_018489	81.53	NA	1.237327e-01	0.0414223598504726	4010047	0	27	NM_018489	85.72	NA	rs11264359	1	153549453	G.A	0.355	0	G.A	0.308333333333334	0	0.434	8.399056447532446512	-0.017910630554663083	0.3993295571792874198991	-0.00690000601434787	0.811316530076762	G.A	0.236	1	-0.0061722460	0.4559334367	NA	0.495321719457014	0.443785310734463	0.324113808988765	0.218112244897959
MSTO1	1	+	153846630	1	1	A_23_P630	0	8	NM_018116	85.32	NA	1.055443e-01	0.0835419468056278	1240646	3	13	NM_018116	82.61	NA	rs2175391	1	153892226	G.T	0.351	0	G.T	0.316666666666666	0	1.938	6.288321474129158872	-0.099108465810657700	0.0011452311052040364814	-0.0146552840514698	0.713600921365305	G.T	0.2365	1	-0.065956909	0.0499450996	0.47	0.499048058823528	0.43954802259887	0.337759715355805	0.221221301020408
YY1AP1	1	-	153925415	1	1	A_23_P103661	0	10	NM_139118	80.63	NA	8.237943e-02	0.0478400229899689	2810221	1	10	NM_139119	89.04	4	rs860295	1	154034332	A.G	0.431	1	A.G	0.351375	1	0.275	11.0641316662678175220	-0.0454610907332276271	0.0146672638560225720994	-0.0253027449309803	0.397865860046092	N.N	NA	1	NA	NA	0.25	0.506527839999999	0.450689716101695	NA	0.243542729591837
DAP3	1	+	153925497	1	1	A_23_P63067	1	12	NM_033657	86.99	10	8.394005e-02	0.0303137940820452	270528	0	0	NM_033657	89.07	NA	rs12754819	1	153961920	C.N	0.996	0	C.N	0.999	1	0.080	13.391018819803738538	-0.162323599748761205	0.09553871055884410878889	NA	NA	N.N	NA	1	NA	NA	0.06	0.0176987777777778	2.45683375142985e-30	NA	NA
GON4L	1	-	154093596	3	1	A_24_P276853	1	31	NM_001037533	89.59	56	1.034428e-01	0.0554941495962748	1230435	1	20	NM_001037533	83.66	37	rs3820594	1	154096135	T.C	0.342	1	T.C	0.326783333333333	1	0.843	7.08526285917988830	-0.05156678509915204	0.0032127352994000268893	-0.00864348805100716	0.559931137016734	T.C	0.2775	1	-0.004361637	7.597555e-01	0.25	0.445879844444445	0.393805639548023	0.418278719101124	0.226961096938776
SYT11	1	+	154095913	1	2	NA	NA	NA	NA	NA	NA	1.612198e-01	0.0609478017124525	2350647	0	3	NM_152280	88.53	NA	rs6427299	1	154294174	T.C	0.222	0	T.C	0.175	0	0.274	6.5769867129319736776	-0.0365205555922333558	0.0256856458301062406946	-0.0011832874999385	0.966465663968048	T.C	0.7905	1	0.0018305679	0.84878987	0.17	0.344691555555556	0.265254237288136	0.370115580524345	0.142892561983471
RIT1	1	-	154147801	2	1	A_23_P316601	2	5	NM_006912	80.78	NA	5.556505e-02	0.0524554719429074	3610112	0	5	NM_006912	88.21	NA	rs12037177	1	154143653	C.T	0.305	1	C.T	0.299991666666666	1	5.521	8.807348837062090041	-0.128555904659804265	0.0000000160253299519297	-0.0982381473404522	0.0111906124958788	C.T	0.247	0	-0.0404072047	1.831859e-03	0.96	0.375267768888889	0.426039135310735	0.369814985018725	0.196109693877551
KIAA0907	1	-	154170812	2	1	A_24_P350744	0	2	NM_014949	81.98	NA	1.286325e-01	0.0426372737203277	4250010	0	13	NM_014949	83.53	NA	rs11264431	1	154289426	C.T	0.540	0	C.T	0.433333333333334	0	0.598	6.616358985337426724	0.038051176702236372	0.0192911809698399494550	0.0395210775803658	0.55173807832752	C.T	0.586	1	-0.0126759517	0.335579067	0.51	0.547114285714286	0.625988700564971	0.509324662921349	0.236527423469388
ARHGEF2	1	-	154214590	1	1	A_23_P51699	0	21	NM_004723	88.75	NA	7.897477e-02	0.0701538468665204	7150360	0	21	NM_004723	92.07	NA	rs2364403	1	154194376	A.G	0.262	0	A.G	0.258333333333334	0	7.378	6.8604801143560472099	-0.1896789799497425322	0.0000000000062487792718	-0.125332795796157	0.053291608689118	A.G	0.2005	1	-0.008765981	0.32255866	0.99	0.356069333333334	0.457344632768361	0.322274812734083	0.157844387755102
SSR2	1	-	154257382	2	2	NA	NA	NA	NA	NA	NA	2.357229e-01	0.11948070466634	3440402	0	4	NM_003145	89.16	NA	rs17381047	1	154250272	G.A	0.486	1	G.A	0.374525	1	1.283	12.878077811219082349	-0.100206743715261407	0.0003237012327297339453	-0.0766489429014412	0.211581956264273	G.A	0.641	1	-0.015797229	0.3846867306	0.41	0.531357284444445	0.461707336440678	0.481183310861424	0.238520408163265
UBQLN4	1	-	154290140	1	1	A_23_P201059	2	10	NM_020131	85.63	NA	9.558527e-02	0.0462055656228719	990224	0	10	NM_020131	88.11	NA	rs949464	1	154538895	T.C	0.467	1	T.C	0.581275	1	0.951	6.1490018317158083860	-0.0442884763324366409	0.0041311273958775096560	-0.149182620567179	0.00485578775133072	N.N	NA	1	NA	NA	0.38	0.459263057777779	0.262916658474576	NA	0.249920280612245
ROBLD3	1	+	154291140	1	2	NA	NA	NA	NA	NA	NA	1.372465e-01	0.0436186913674325	4860088	0	1	NM_001145264	87.87	NA	rs11264431	1	154289426	C.T	0.540	0	C.T	0.433333333333334	0	1.480	11.5131507887473940599	0.0472540487565310738	0.0075944454203762390421	0.0307744685524621	0.361954990415806	C.T	0.586	1	-0.0002467237	0.975726416	0.6	0.547114285714286	0.625988700564971	0.509324662921349	0.236527423469388
RAB25	1	+	154297589	1	1	A_23_P115091	0	2	NM_020387	91.25	NA	9.882103e-02	0.0562911152871753	940039	0	4	NM_020387	89.33	NA	rs2275075	1	154306934	A.G	0.266	0	A.G	0.216666666666667	0	0.666	6.1247035163514347289	-0.0624041433005289234	0.0030224362854296416003	0.0281876313049877	0.538093865701444	A.G	0.821	1	0.0115412233	7.218330e-01	0.28	0.404932256880733	0.385310734463277	0.2577188164794	0.146683673469388
LMNA	1	+	154351084	1	1	A_23_P34835	3	9	NM_005572	91.26	NA	9.126993e-02	0.0340638548048455	1940082	0	9	NM_005572	93.29	NA	rs6701295	1	154414789	C.T	0.459	0	C.T	0.4	0	0.351	13.0717931453262199426	-0.0533859057570533757	0.0288666939688859702784	-0.110725842511376	0.098463484169268	C.T	0.603	1	0.0072055865	0.42805703	0.14	0.479912351351351	0.4	0.470541846441948	0.243542729591837
SEMA4A	1	+	154390011	1	1	A_23_P23438	3	14	NM_022367	86.86	NA	1.353397e-01	0.0741558155261425	4780022	1	14	NM_022367	90.47	4	rs2364403	1	154194376	A.G	0.262	0	A.G	0.258333333333334	0	0.548	7.607537077035745554	-0.062909140513187814	0.0065298465049405951532	-0.0267227186529756	0.59521684090412	A.G	0.2005	1	-1.714763e-03	0.809020429	0.3	0.356069333333334	0.457344632768361	0.322274812734083	0.157844387755102
PMF1	1	+	154449407	1	1	A_23_P635	1	4	NM_007221	91.33	33	1.032631e-01	0.0632189451587788	2190563	1	4	NM_007221	87.89	30	rs12138127	1	154670305	C.G	0.358	1	C.G	0.364091666666666	1	1.157	8.833632784416584727	-0.085602977015017942	0.0015019384738750307662	-0.0302046299758477	0.59185408559765	C.G	0.68	1	-0.0073040791	0.403255324	0.36	0.360800693333334	0.291761881073446	0.352658108614232	0.233756247597078
BGLAP	1	+	154478574	1	2	NA	NA	NA	NA	NA	NA	1.594225e-01	0.0735973764665056	4610131	0	2	NM_199173	88.61	NA	rs11264463	1	154509430	G.A	0.313	1	G.A	0.392483333333333	1	6.065	6.827638543684416916	0.158598998654906093	0.0000000024861614988936	0.0418567195337168	0.315598090705531	G.A	0.316	1	-0.0108040763	0.3911524051	0.9	0.353646115555556	0.251088337853107	0.429205486891386	0.200175382653061
PAQR6	1	-	154484467	1	1	A_23_P97283	1	7	NM_198406	90.48	1	6.486752e-02	0.0690777770973194	3440730	2	6	NM_024897	87.74	NA	rs6701440	1	154516129	G.A	0.471	1	G.A	0.601291666666665	1	15.358	9.150838355438844829	-0.370164114041605319	0.0000000000000000000000	-0.148655763453193	0.00734518695943687	G.A	0.5315	1	-0.131512847	9.083362e-10	1	0.458656746666666	0.298311331920904	0.470729700374531	0.249928181557024
SMG5	1	-	154519244	1	1	A_23_P322043	1	21	NM_015327	90.80	16	6.44636e-02	0.0460889015131549	1430392	0	21	NM_015327	90.62	NA	rs6701440	1	154516129	G.A	0.471	1	G.A	0.601291666666665	1	11.192	10.206110943622864085	-0.264839180866912771	0.0000000000000000000000	-0.269292575430391	0.000737443818033256	G.A	0.5315	1	-3.329019e-02	4.358390e-06	0.99	0.458656746666666	0.298311331920904	0.470729700374531	0.249928181557024
TMEM79	1	+	154519327	1	1	A_23_P149259	0	3	NM_032323	87.30	NA	7.332472e-02	0.0628396385523977	2850647	0	3	NR_026678	87.22	NA	rs2248273	1	154514531	T.C	0.265	1	T.C	0.163375	1	0.872	7.421661165684143135	0.082887256537305345	0.0009283849005887746504	0.0703318328256709	0.0888084724225797	T.C	0.7605	1	0.017076979	0.090692798	0.33	0.361188915555555	0.200456766949152	0.339455988764044	0.204081632653061
C1orf85	1	-	154532073	1	1	A_23_P85893	0	5	NM_144580	90.83	NA	6.977291e-02	0.0664502873280201	4250500	0	5	NM_144580	85.73	NA	rs2277872	1	154513352	G.T	0.209	0	G.T	0.283333333333333	0	18.685	10.254480607447863605	-0.448768840828090487	0.0000000000000000000000	-0.411203823493462	4.45772093691207e-09	G.T	0.779	0	-0.1389909023	8.280629e-15	1	0.385461777777777	0.351412429378531	0.336517558052433	0.173389668367347
C1orf182	1	+	154573728	1	1	A_32_P41553	2	3	NM_144627	82.94	NA	9.880292e-02	0.0548063499367767	1190605	0	3	NM_144627	88.85	NA	rs2274319	1	154717497	T.C	0.363	1	T.C	0.360191666666667	1	0.528	7.5265681447728765008	-0.0461766458130671020	0.0151275941330935026485	0.0292533320253004	0.275980190500953	T.C	0.678	0	-0.01337168	0.01500308	0.29	0.477275817777778	0.280439223446328	0.401492554307116	0.225069252077562
CCT3	1	-	154574819	1	1	A_23_P160631	0	12	NM_001008883	90.33	NA	7.006952e-02	0.0345340540193064	3990661	3	13	NM_005998	89.07	NA	rs12136718	1	154676209	A.G	0.064	0	A.G	0.0564416666666665	0	0.666	12.8081999321222923527	0.0975063097896085446	0.0041934476866316572341	-0.0544190001000216	0.562998297865314	A.G	0.9505	1	-0.01188485	4.742433e-01	0.33	0.130054333333333	0.0914836641242938	0.0956616441947562	0.0663265306122449
RHBG	1	+	154605626	1	1	A_23_P51690	0	9	NM_020407	92.10	NA	1.057322e-01	0.146379256457764	3190753	0	10	NR_026549	90.81	NA	rs3806410	1	154603758	T.C	0.216	1	T.C	0.212883333333333	1	7.454	7.871811686388478613	-0.483655963703248815	0.0000000000481308326528	-0.0491742198498145	0.343324222547059	T.C	0.758	1	-0.099747253	7.677426e-03	0.97	0.279810404444444	0.227587334463277	0.305370498127341	0.173900118906064
MEF2D	1	-	154737153	1	1	A_23_P334186	0	9	NM_005920	84.95	NA	1.140647e-01	0.0405087247855733	4850255	0	11	NM_005920	89.91	NA	rs6662946	1	154867525	G.A	0.122	0	G.A	0.1	0	0.639	6.382032814277393662	-0.072082308184859681	0.0095240526058402164011	0.0560164288898739	0.482689722501227	G.A	0.8705	1	-0.0524130011	0.0071014526	0.05	0.211358222222223	0.16271186440678	0.202088928838952	0.112825788751715
IQGAP3	1	-	154809020	1	1	A_23_P329335	0	35	NM_178229	89.55	NA	1.452582e-01	0.051474908481539	5960427	1	37	NM_178229	86.17	5	rs4402117	1	154929902	T.C	0.264	0	T.C	0.258333333333334	0	0.602	7.7744491277592793210	-0.0559047624067215004	0.0080211905093490187824	0.105259820367821	0.549837779655617	T.C	0.8335	1	0.004446896	0.691089901	0.46	0.423554642201836	0.287853107344633	0.201551647940075	0.178252551020408
APOA1BP	1	+	154828181	1	1	A_23_P126448	0	5	NM_144772	89.89	NA	6.612173e-02	0.0416782062257175	5910445	0	5	NM_144772	86.37	NA	rs4661052	1	154833115	G.A	0.256	1	G.A	0.287033333333333	1	1.846	9.917257368600067124	-0.082797264068043816	0.0000883038780195022355	0.0116334434580586	0.831113390196182	G.A	0.729	1	-0.0389027588	2.499617e-05	0.36	0.370595048888889	0.313970131073446	0.37267093258427	0.196109693877551
GPATCH4	1	-	154837894	1	1	A_23_P97265	0	7	NM_182679	81.88	NA	7.51218e-02	0.064156545371945	4050201	6	7	NM_015590	88.17	NA	rs7512734	1	154839388	T.C	0.034	1	T.C	0.0375333333333333	1	1.351	9.50748489506871053	-0.42275511129087867	0.000001167147656300215885	0.244364316251872	0.375173757600732	T.C	0.9755	1	-0.205019057	0.01002657	0.34	0.0358129155555555	0.0231710463276836	0.053806764044944	0.0426498724489795
BCAN	1	+	154878363	1	1	A_23_P160607	3	13	NM_021948	94.18	NA	9.965348e-02	0.0369531576263935	2650433	0	13	NM_021948	86.90	NA	rs947661	1	154761540	A.G	0.300	0	A.G	0.366666666666666	0	1.010	6.3712001803478885975	0.0410113070865404244	0.0017269392537242467256	-0.0173624710107623	0.355237843503468	A.G	0.668	1	0.0137109744	4.226258e-01	0.51	0.462222222222221	0.436158192090395	0.423697217228465	0.221221301020408
NES	1	-	154913813	1	1	A_23_P103672	3	3	NM_006617	85.15	NA	7.74615e-02	0.0800855867212685	2260047	0	3	NM_006617	92.67	NA	rs7544205	1	154759698	G.A	0.345	1	G.A	0.376883333333334	1	0.779	7.592034499991535235	0.116064256472055954	0.0126292032498365180970	0.0440964404387689	0.61840944787496	N.N	NA	1	NA	NA	0.26	0.421459168888889	0.418501097175141	NA	0.226961096938776
CRABP2	1	-	154941999	1	1	A_23_P115064	0	3	NM_001878	90.52	NA	1.072465e-01	0.0387463380206228	3170497	2	3	NM_001878	86.72	NA	rs17410711	1	155181833	A.C	0.133	1	A.C	0.119475	1	0.170	6.1939708402134217025	-0.0683972632528324492	0.0444705065596258108940	-0.0065874436888914	0.902675243317466	A.C	0.857	1	0.0015006102	0.89174329	0.09	0.116363404444445	0.120835133050847	0.219304059925093	0.109375
ISG20L2	1	-	154964329	1	1	A_23_P126457	0	2	NM_030980	84.22	NA	9.80366e-02	0.0514104028651598	6040722	2	2	NM_030980	90.01	NA	rs6682846	1	154982708	T.C	0.217	1	T.C	0.233558333333334	1	0.433	7.3653882460066659732	-0.0424217816648548157	0.04578773211600917214525	-0.0632305310940743	0.237835908273316	T.C	0.774	1	0.0058629059	0.528888090	0.17	0.308829999999999	0.273379698022599	0.379153179775279	0.157844387755102
C1orf66	1	+	154964886	1	1	A_23_P12010	2	7	NM_015997	89.76	NA	1.081972e-01	0.0449829810817181	6980754	1	6	NM_001142560	86.89	0	rs1327579	1	155040820	G.A	0.466	1	G.A	0.550541666666665	1	1.535	9.054449732125117833	-0.079814001016716346	0.0044613781835141086418	0.0104859559692863	0.877415749159333	G.A	0.5645	1	-0.0283716726	0.05733196	0.57	0.480696520000001	0.289484721751412	0.532856164794008	0.25
MRPL24	1	-	154977547	1	1	A_23_P137848	0	4	NM_145729	88.57	NA	9.226817e-02	0.030806262173373	4210239	0	5	NM_024540	90.33	NA	rs6674079	1	154752685	G.A	0.333	0	G.A	0.408333333333333	0	1.031	11.477653220051129423	0.065940946842636738	0.00322799387369210322163	0.00897614352475701	0.790605190069445	G.A	0.631	1	-0.0060153782	0.5493846659	0.33	0.506666777777779	0.457344632768361	0.410556235955058	0.229591836734694
HDGF	1	-	154988648	1	1	A_24_P376707	1	5	NM_001126051	86.14	43	5.723984e-02	0.0474208250233475	6270095	0	5	NM_004494	89.71	NA	rs13374043	1	154965926	G.A	0.044	1	G.A	0.0243666666666667	1	2.454	10.9023755979882590594	0.2908449397722573382	0.0000007470273137855088	-0.00331393071892067	0.986702541790107	G.A	0.9645	1	-0.0261502497	0.3998582379	0.78	0.0531800488888889	0.0267620632768361	0.0704083333333332	0.05859375
PRCC	1	+	155003897	1	1	A_23_P23411	0	4	NM_005973	86.82	NA	8.91367e-02	0.0421703578532968	6620521	1	3	NM_005973	86.50	38	rs6700323	1	154892982	A.C	0.467	0	A.C	0.483333333333334	0	0.499	7.5333182209348548142	-0.0359647712615229695	0.0098540328280587452525	-0.0123311681936449	0.681552521626168	A.C	0.5715	1	-0.0047954042	0.277238609	0.23	0.535694357142859	0.43954802259887	0.542658498127341	0.24609375
SH2D2A	1	-	155053264	1	1	A_23_P160618	0	8	NM_003975	88.00	NA	9.796593e-02	0.058872308552771	3890682	0	8	NM_003975	86.78	NA	rs1750802	1	155271778	A.C	0.404	1	A.C	0.435008333333333	1	1.279	8.099450604297189216	0.096791944843987773	0.0004727999628832968968	0.109748850575916	0.244829235789387	A.C	0.3985	1	0.008520021	0.6680953812	0.41	0.363606448888889	0.207093067514124	0.420267419475655	0.237654320987654
ARHGEF11	1	-	155281786	1	2	NA	NA	NA	NA	NA	NA	1.583825e-01	0.11350353149677	990364	0	7	NM_198236	85.66	NA	rs12025765	1	155423036	A.C	0.269	0	A.C	0.308333333333334	0	0.496	6.3896036459525271667	0.0361716869652389320	0.0117924687007886497270	0.0124257374636541	0.404624664930857	A.C	0.746	1	0.0049176967	0.54362507	0.28	0.426350666666667	0.443785310734463	0.316820292134832	0.182955994897959
ETV3	1	-	155375007	1	1	A_23_P400945	0	3	NM_005240	84.58	NA	1.095036e-01	0.042559816102013	1030348	0	3	NM_005240	82.67	NA	rs2231856	1	155362094	G.A	0.116	0	G.A	0.133333333333333	0	0.619	6.785216444497141453	-0.067149864302665743	0.0040899087519878918329	-0.0110958539346365	0.821120441059247	G.A	0.8875	1	-0.0100274885	0.298380073	0.32	0.213254333333334	0.232768361581921	0.181700295880149	0.0738998724489796
FCRL5	1	-	155788934	1	1	A_23_P201211	3	16	NM_031281	84.72	NA	1.097116e-01	0.0860403235599765	5720204	0	16	NM_031281	84.69	NA	rs1412676	1	155805941	G.A	0.233	0	G.A	0.266666666666666	0	1.096	6.751558204585300871	0.124256144836348476	0.00192163787789878526269	0.0743015305294768	0.0450714869496235	G.A	0.7865	1	0.0078739476	0.42299714	0.39	0.337777888888889	0.422598870056497	0.304434977528089	0.191884566326531
FCRL2	1	-	156013546	1	1	A_23_P160751	0	11	NM_030764	83.37	NA	9.304922e-02	0.0320193014249932	1050487	0	4	NM_030764	85.08	NA	rs2765501	1	156071272	A.G	0.349	0	A.G	0.45	0	0.963	6.060289980508852814	-0.054283943652939703	0.0007702372765132637	0.0222984237299775	0.144202158394716	A.G	0.403	1	-0.041404876	0.42725350	0.41	0.45977288888889	0.6	0.448259558052436	0.238520408163265
CD5L	1	-	156078258	1	1	A_23_P126584	0	5	NM_005894	82.23	NA	7.662105e-02	0.1390692548503	4010687	1	5	NM_005894	84.32	25	rs1075392	1	156185175	A.T	0.476	1	A.T	0.428041666666667	1	2.856	9.413705110139911625	-0.334685767157226477	0.0000099716585157949567	-0.106069992781865	0.203662331386014	A.T	0.543	1	-0.071467697	3.585206e-02	0.56	0.476431182222222	0.259977230225989	0.505546011235955	0.24
KIRREL	1	+	156229686	1	1	A_23_P113994	1	14	NM_018240	87.21	31	1.153964e-01	0.0380854788198662	2450274	2	14	NM_018240	87.05	NA	rs927698	1	156193079	A.G	0.326	1	A.G	0.328666666666666	1	0.583	6.3301639590182912087	-0.0545086384799917528	0.004640801916157677454	-0.0232170641007964	0.553901797617206	A.G	0.674	1	0.0139645913	0.40246207	0.29	0.387296653333333	0.212831141242938	0.44374809363296	0.206597222222222
CD1D	1	+	156416360	1	2	NA	NA	NA	NA	NA	NA	1.521066e-01	0.122776184077701	6620609	0	6	NM_001766	84.90	NA	rs692565	1	156420150	T.C	0.489	0	T.C	0.366666666666666	0	1.311	7.543888649092999721	-0.098461256536533800	0.0007556693784338541775	-0.208328771913634	0.0072295320045964	T.C	0.561	1	-0.023829834	0.0689881722	0.4	0.572868449541285	0.436158192090395	0.519027483146065	0.24609375
CD1A	1	+	156490550	1	1	A_23_P63167	1	5	NM_001763	84.76	1	2.275245e-01	0.0732582158077041	4280220	3	5	NM_001763	84.64	NA	rs11264878	1	156271044	G.A	0.180	0	G.A	0.166666666666666	0	0.760	6.376039249395594410	0.134778878094864496	0.001830710154667292144	-0.0354990143314135	0.138453657168833	G.A	0.804	1	0.0205170283	3.214521e-02	0.54	0.283733333333334	0.259887005649717	0.319820018726592	0.12874681122449
CD1C	1	+	156526186	1	1	A_23_P51767	0	5	NM_001765	81.99	NA	1.081492e-01	0.0591960737167697	4760259	0	5	NM_001765	87.66	NA	rs10797000	1	156360845	G.A	0.408	1	G.A	0.396975	1	0.425	6.098884111174832867	0.056612638449287808	0.0132893505783147070076	-0.0383771649338971	0.0729382229412741	G.A	0.5565	1	-0.0099860361	0.325529743	0.46	0.460000075555555	0.470428556779661	0.521177730337079	0.243542729591837
OR6K2	1	-	156937066	1	1	A_23_P51761	7	0	NM_001005279	86.03	NA	1.310826e-01	0.045731428350245	1770762	1	0	NM_001005279	89.72	33	rs1844787	1	156691261	A.C	0.104	1	A.C	0.0835166666666665	1	0.434	6.71099650753586552	-0.06788662333367149	0.3746592329773088536626	0.0122366391021407	0.920690096609343	A.C	0.9145	1	-0.0139858005	0.19650540	NA	0.0237327644444444	0.014137388700565	0.130104056179775	0.0763888888888889
MNDA	1	+	157067791	1	1	A_23_P137935	0	6	NM_002432	87.16	NA	7.660868e-02	0.081206895465876	6380228	1	5	NM_002432	85.27	19	rs11265079	1	157060476	T.G	0.207	0	T.G	0.2	0	1.468	8.3109657128520542102	-0.1268787580827977490	0.0007871840545703445713	-0.1613257913016	0.116180537537758	T.G	0.786	1	0.0013967931	0.890972226	0.53	0.349155666666667	0.311864406779661	0.276254007490636	0.15234375
IFI16	1	+	157246305	1	2	NA	NA	NA	NA	NA	NA	1.594061e-01	0.101229647192936	60482	1	9	NM_005531	82.23	40	rs11265067	1	157004143	T.A	0.317	1	T.A	0.246941666666667	1	0.665	9.84189038422352880	-0.07862786687321388	0.0133066405585218205943	-0.0714973784872144	0.158533460587787	T.A	0.724	1	-0.035695869	0.119402808	0.31	0.411875955555555	0.330703901412429	0.423037157303372	0.183263888888889
AIM2	1	-	157313271	1	1	A_32_P44394	0	4	NM_004833	79.03	NA	1.177728e-01	0.0701344464982775	6040639	1	3	NM_004833	87.80	23	rs2518565	1	157336737	A.G	0.170	1	A.G	0.0870583333333335	1	1.578	6.660880270752324250	-0.173100595339368918	0.0000328926965273979022	-0.0311378439747213	0.759086824488147	A.G	0.8705	1	-0.0578511661	0.05927221	0.57	0.26617344	0.143445426836158	0.23647613857678	0.122448979591837
CADM3	1	+	157408000	1	1	A_23_P201156	4	9	NM_021189	91.08	NA	1.439779e-01	0.109079342766475	520671	1	8	NM_001127173	87.33	10	rs2251746	1	157538684	C.T	0.240	0	C.T	0.275	0	0.235	7.1179317841531846156	-0.0534336816724319541	0.0465029725992476272722	0.00810282993171203	0.708331448588345	C.T	0.723	1	-0.010778609	0.48723053	0.22	0.374044444444445	0.38728813559322	0.389187101123595	0.191884566326531
FCER1A	1	+	157526127	1	1	A_23_P103765	1	5	NM_002001	84.61	5	1.094568e-01	0.106585741850708	4780025	1	4	NM_002001	87.29	6	rs12726999	1	157774995	G.C	0.182	1	G.C	0.177375	1	1.178	6.633462562438251275	0.179237790967818611	0.0023250721609076041574	0.0294169216866289	0.719256208666714	G.C	0.807	1	0.027665846	0.6472859938	0.48	0.271238071111112	0.18030188559322	0.346580685393257	0.163494809688581
APCS	1	+	157824239	1	1	A_23_P96827	1	1	NM_001639	80.19	2	1.103515e-01	0.0566478899753217	7160180	0	1	NM_001639	85.22	NA	rs2794525	1	157869139	A.G	0.267	1	A.G	0.195083333333333	1	0.698	13.9435324823062298805	0.1201072688480743084	0.0025759035317787226660	0.00432880882786575	0.903340571293203	A.G	0.782	1	-0.044666415	0.073343317	0.35	0.37055616	0.209787361581921	0.31522217977528	0.14629416834243
CRP	1	-	157951003	1	1	A_24_P342484	0	1	NM_000567	84.47	NA	1.219236e-01	0.104045214536565	4610041	2	1	NM_000567	87.24	NA	rs876537	1	157941557	T.C	0.384	1	T.C	0.420441666666667	1	1.090	12.060477269407286371	-0.229044433091785044	0.0008154747998885270022	0.121869507709024	0.0273352811605793	T.C	0.3775	1	-0.0476901906	1.131930e-01	0.46	0.402592195555555	0.328862206497175	0.41547295505618	0.238520408163265
DUSP23	1	+	158017382	1	1	A_23_P103232	0	2	NM_017823	85.31	NA	8.90212e-02	0.0423733006536415	6940521	1	2	NM_017823	86.73	36	rs3806189	1	158017426	C.G	0.159	1	C.G	0.179241666666666	1	1.984	13.7588137216031594079	0.1523251671262383922	0.0001135004951207108093	0.329656749610766	0.000362048124991998	C.G	0.8115	1	0.039965268	0.0826943191	0.72	0.256830475555556	0.226893406497175	0.275553936329587	0.149722222222222
SLAMF8	1	+	158063102	1	1	A_23_P200138	0	4	NM_020125	85.81	NA	8.27207e-02	0.0816354831046265	3850373	0	4	NM_020125	87.07	NA	rs1053074	1	158275745	C.A	0.468	0	C.A	0.441666666666666	0	0.402	7.378000532504980669	-0.073245012567643666	0.0528015761589222254457	-0.00833602619310133	0.857853106857615	C.A	0.4385	1	-0.036879242	0.203055679	0.19	0.500462972477065	0.511581920903955	0.481358677902623	0.224170918367347
TAGLN2	1	-	158161908	1	2	NA	NA	NA	NA	NA	NA	2.395025e-01	0.272636263881504	2000136	1	4	NM_003564	93.00	1	rs7541727	1	158198943	T.C	0.136	0	T.C	0.166666666666666	0	0.513	8.564030858388120393	0.143453018064202659	0.0061710991188843600241	-0.0699489379129582	0.374618997742547	T.C	0.852	1	0.0003951468	9.608797e-01	0.26	0.215387666666668	0.293785310734463	0.22330056554307	0.157844387755102
IGSF9	1	-	158182010	1	1	A_23_P85441	0	20	NM_001135050	87.93	NA	9.001419e-02	0.112720160656304	3610154	4	20	NM_020789	87.41	NA	rs1317712	1	158220993	T.C	0.316	0	T.C	0.358333333333334	0	0.524	10.86746920581878761	-0.18041537945270919	0.01107104680271597807462	0.0411577490350437	0.752849201122208	T.C	0.6715	1	0.004583985	0.91503746	0.24	0.47280988888889	0.511581920903954	0.354304183520599	0.1875
SLAMF9	1	-	158190668	1	1	A_23_P96833	0	3	NM_033438	91.47	NA	7.923826e-02	0.04935776438055	460392	2	2	NM_001146172	86.75	NA	rs12729701	1	158279030	G.A	0.242	1	G.A	0.310458333333334	1	1.597	7.212964969012920946	-0.057874206772699902	0.0013047942811486024084	-0.10655481405474	0.139802477012062	G.A	0.277	1	-0.0221471845	0.5039602648	0.49	0.306860351111111	0.420104314971751	0.394913801498127	0.163185586734694
PIGM	1	-	158268407	1	1	A_23_P103248	0	0	NM_145167	82.44	NA	6.258977e-02	0.0459315528798074	2680326	9	0	NM_145167	82.54	NA	rs4656860	1	158208484	A.G	0.166	1	A.G	0.199116666666666	1	0.733	8.590588847634643699	-0.077586366613607446	0.0085078143837025166363	0.054933662718057	0.265829492367019	A.G	0.815	1	0.0167094429	9.058469e-02	0.34	0.242552737777778	0.30465655480226	0.291162955056179	0.183263888888889
KCNJ10	1	-	158306585	1	1	A_24_P387875	0	1	NM_002241	83.26	NA	9.91874e-02	0.0566591790228351	6480324	1	1	NM_002241	83.25	19	rs1186689	1	158289677	G.T	0.444	0	G.T	0.458333333333333	0	1.878	6.264548092517340905	-0.0877751198700524	0.0002135086966692512078	-0.063254323823281	0.0278362011715245	G.T	0.4815	1	-0.0280725886	0.276895291	0.54	0.480987666666667	0.450564971751412	0.492484093632957	0.248007015306122
IGSF8	1	-	158335032	1	1	A_23_P137423	0	6	NM_052868	87.93	NA	6.584428e-02	0.063015080957332	5690576	0	6	NM_052868	83.10	NA	rs1317712	1	158220993	T.C	0.316	0	T.C	0.358333333333334	0	0.331	7.8994379364539426547	-0.0626903728338909366	0.0233318602038730116277	0.0667088216298934	0.0729075565388934	T.C	0.6715	1	-0.0019843	0.8881124792	0.27	0.47280988888889	0.511581920903954	0.354304183520599	0.1875
ATP1A2	1	+	158352143	1	1	A_23_P148879	0	22	NM_000702	75.89	NA	1.534661e-01	0.0846181329890205	7380735	0	22	NM_000702	85.19	NA	rs16842854	1	158178574	G.C	0.056	1	G.C	0.0649833333333335	1	0.437	6.667768153032098688	-0.277556722185319904	0.0030414609035536166459	-0.245126600152059	0.0169651026403646	G.C	0.9525	1	-0.094782183	0.07668536	0.02	0.0887648444444444	0.075818609039548	0.0980368614232212	0.0475
ATP1A4	1	+	158413824	1	2	NA	NA	NA	NA	NA	NA	2.472312e-01	0.0936123166754144	6370082	0	15	NM_144699	85.44	NA	rs7529215	1	158402974	G.A	0.463	1	G.A	0.444691666666666	1	0.516	7.351765453793920990	-0.059050429631979928	0.0091274701460315466051	0.016405733947863	0.399366787087111	N.N	NA	1	NA	NA	0.27	0.502970595555556	0.385507087853107	NA	0.248007015306122
PEA15	1	+	158441748	1	1	A_24_P410952	4	3	NM_003768	83.66	NA	9.67053e-02	0.0725765804779974	6620427	0	3	NM_003768	84.86	NA	rs4634904	1	158551750	C.G	0.426	1	C.G	0.463216666666667	1	1.564	6.5949599130870550923	-0.0621801166054819637	0.0007321621757738761005	-0.106967131515822	0.0122935098635394	C.G	0.4425	1	0.0145999299	0.4599756917	0.14	0.553961253333333	0.333678859887006	0.475705958801499	0.24
PEX19	1	-	158521565	1	2	NA	NA	NA	NA	NA	NA	1.899599e-01	0.0596438011922341	1450414	0	6	NM_001131039	84.64	NA	rs10908753	1	158342061	G.T	0.462	0	G.T	0.466666666666667	0	0.994	9.7233335972479881804	-0.0435313304310029	0.0035359787464175340688	-0.0105981200983987	0.834959012117373	G.T	0.541	0	-0.007541489	6.025072e-01	0.34	0.540958222222221	0.436158192090396	0.47261164044944	0.240353954081633
NCSTN	1	+	158579686	1	1	A_23_P34402	2	16	NM_015331	79.34	NA	1.058844e-01	0.0293855717492957	5700088	1	16	NM_015331	86.30	34	rs16831514	1	158413118	G.C	0.060	0	G.C	0.0612083333333335	1	1.074	11.8733491586341575186	0.1255908770059535606	0.0028699935002300946962	0.107932497402121	0.210550020415804	G.C	0.9105	1	-0.0138233761	0.353152869	0.25	0.123377777777777	0.0740555692090396	0.146850026217228	0.05859375
COPA	1	-	158579978	3	1	A_32_P141296	1	27	NM_001098398	85.61	51	5.826865e-02	0.0707829683468875	430059	1	32	NM_004371	83.64	15	rs6427506	1	158419501	A.G	0.471	1	A.G	0.452275	1	0.549	7.8020247731252174717	-0.0747362272487457485	0.0169041618960503736702	-0.0191926286433306	0.629694483874796	A.G	0.5225	1	0.004477995	0.628533178	0.08	0.508740706666666	0.429136692372881	0.492285224719103	0.24609375
CD84	1	-	158815875	1	1	A_23_P361940	0	6	NM_003874	84.30	NA	1.229199e-01	0.0633259323647605	1430161	2	6	NM_003874	89.77	NA	rs6692382	1	158818216	G.A	0.416	0	G.A	0.35	0	2.668	6.084782243190991480	-0.098808149551224703	0.0000390412197996958810	-0.0257559257526822	0.596486397546117	G.A	0.601	1	-0.0081449243	0.31129161	0.64	0.567169454545454	0.450847457627118	0.45347815730337	0.226961096938776
SLAMF1	1	-	158883705	1	2	NA	NA	NA	NA	NA	NA	1.375603e-01	0.0592384333928482	5420301	2	6	NM_003037	87.02	NA	rs570901	1	158959168	T.G	0.378	1	T.G	0.3689	1	0.234	6.529437808924766884	-0.041380169451271466	0.0406684795103229301816	-0.00678480102465668	0.818597416672871	T.G	0.639	1	0.00368185	0.6888966881	0.21	0.376556035555556	0.332384908474576	0.36788929588015	0.223171819262782
CD48	1	-	158948209	1	2	NA	NA	NA	NA	NA	NA	2.159929e-01	0.14401710175958	2140347	2	3	NM_001778	87.37	NA	rs10489637	1	158919100	A.G	0.314	0	A.G	0.225	0	0.602	7.830128692565610393	-0.049936673242500576	0.0162225127857715811786	-0.0250086666493502	0.718594303339481	A.G	0.7375	1	-0.00822881	0.7396402382	0.22	0.441514303167421	0.319491525423729	0.425017539325843	0.182955994897959
SLAMF7	1	+	158975700	1	1	A_24_P353638	0	6	NM_021181	81.92	NA	9.520118e-02	0.107577876950531	2710097	0	6	NM_021181	86.68	NA	rs2274906	1	159116044	A.G	0.360	0	A.G	0.358333333333334	0	0.418	8.192496461677270858	-0.084330491549521283	0.0206148780730652791959	0.0298874233910262	0.226330280291493	A.G	0.605	1	0.003999039	0.890980341	0.34	0.503822222222223	0.477683615819208	0.45033393258427	0.247130102040816
CD244	1	-	159099316	1	1	A_23_P85453	1	8	NM_016382	86.13	43	8.712384e-02	0.0663339186726255	7100056	0	8	NM_016382	89.07	NA	rs4656978	1	159310388	G.A	0.253	0	G.A	0.25	0	0.801	7.17026300271357097671	0.07032504062814995405	0.0091905938425660416158	0.00819403805206738	0.776425144717234	G.A	0.7555	1	-0.003214376	0.85328264	0	0.401066777777777	0.322033898305085	0.361330217228464	0.157844387755102
ITLN1	1	-	159121584	1	1	A_23_P95790	1	7	NM_017625	83.84	39	1.245585e-01	0.10887907287879	2710333	0	7	NM_017625	87.16	NA	rs4656945	1	159104731	C.T	0.384	0	C.T	0.358333333333334	0	1.282	8.62344679630282406890	-0.18550974057725114208	0.0015580982769090034878	-0.0467271790871692	0.159979711495182	C.T	0.322	1	-8.116260e-02	0.000519047	0.42	0.544324	0.443785310734463	0.461008981273408	0.221221301020408
ITLN2	1	-	159191213	1	1	A_24_P53778	2	7	NM_080878	89.00	NA	1.099195e-01	0.0951546874586927	5390014	0	7	NM_080878	89.56	NA	rs17389237	1	159359385	G.A	0.092	1	G.A	0.0709083333333335	1	0.385	6.600551644382725236	0.183515598982350231	0.0413668453813089698201	-0.176798412268362	0.445060763035641	G.A	0.901	1	-0.0024555408	0.9571379	0.33	0.126151395555556	0.0565197793785311	0.162029471910113	0.0885682397959184
F11R	1	-	159257757	1	2	NA	NA	NA	NA	NA	NA	2.111117e-01	0.248448634431293	60411	1	9	NM_016946	82.42	44	rs12403334	1	159204588	G.A	0.300	1	G.A	0.342208333333333	1	0.627	10.767732545655990251	-0.062501945541276527	0.0162509417441871750754	0.0485890874154542	0.342010963448489	G.A	0.643	1	0.001618478	0.89033550	0.38	0.360805151111111	0.333791874293785	0.444921052434456	0.23603305785124
USF1	1	-	159282381	1	1	A_23_P23646	1	10	NM_207005	85.28	19	8.858497e-02	0.0706151921560765	1500634	1	10	NM_007122	87.50	26	rs10159127	1	159323242	A.G	0.251	1	A.G	0.293233333333333	1	2.898	5.9398870597635271551	0.1989102451500063817	0.0000393081444549636672	0.094112126335176	0.254279900754536	A.G	0.2525	1	0.041929128	0.153534556	0.81	0.302868804444444	0.229093575141243	0.339823235955056	0.189600689457053
ARHGAP30	1	-	159306384	1	1	A_23_P35045	0	12	NM_181720	89.04	NA	1.058006e-01	0.0631405661392448	830189	0	11	NM_001025598	87.23	NA	rs12032041	1	159487757	T.G	0.170	1	T.G	0.138933333333333	1	0.482	6.896036146474333606	0.062512609492481705	0.0067810872243800890402	-0.0422806937872977	0.299301972154146	T.G	0.82	1	0.018974393	0.346767284	0.33	0.280664515555555	0.133265778531073	0.300821775280898	0.119598765432099
KLHDC9	1	+	159334777	1	1	A_23_P86100	3	3	NM_152366	82.50	NA	7.340238e-02	0.10569537232586	2030377	1	4	NM_001007256	89.59	18	rs489651	1	159087604	G.A	0.407	1	G.A	0.377091666666667	1	0.368	8.4645496287088146659	0.0782892267829632810	0.0151357554281665862561	-0.027828316587417	0.633936877401178	N.N	NA	1	NA	NA	0.17	0.468167164444445	0.282311135310734	NA	0.232063137755102
PFDN2	1	-	159354490	2	1	A_24_P410320	0	3	NM_012394	85.14	NA	9.960096e-02	0.0600995392225218	5910347	0	3	NM_012394	88.14	NA	rs4656994	1	159446501	A.G	0.247	0	A.G	0.233333333333334	0	1.061	7.042409987804560068	0.056784603989492664	0.0009641587578856912781	-0.0700588688263827	0.0214065908567072	A.G	0.757	1	0.0301008632	0.032633312	0.37	0.409955666666666	0.388700564971751	0.376679861423222	0.140864158163265
NIT1	1	+	159354514	1	1	A_23_P376661	0	5	NM_005600	86.12	NA	6.366725e-02	0.0527571751898819	2470161	1	6	NM_005600	87.63	20	rs11265525	1	159158861	A.T	0.162	1	A.T	0.134075	1	0.460	9.144156243406618145	0.089783616805087632	0.0089413619646889763715	-4.43461557412415e-05	0.99964967453191	A.T	0.89	1	0.004880638	8.193033e-01	0.29	0.123639786666667	0.0479940279661017	0.161276580524345	0.112589179548157
DEDD	1	-	159369102	1	1	A_23_P74716	0	5	NM_001039712	82.28	NA	8.988122e-02	0.0498920245802833	780709	0	5	NM_032998	88.50	NA	rs2255852	1	159193669	C.T	0.418	1	C.T	0.451091666666667	1	0.877	7.930409636870146883	0.058976073383341772	0.0082065195869347462576	0.0405427595971015	0.280737461005534	N.N	NA	1	NA	NA	0.28	0.421328582222222	0.335543542090395	NA	0.240353954081633
UFC1	1	+	159390157	1	1	A_23_P103905	1	4	NM_016406	87.90	4	6.704216e-02	0.0408411119575537	6580477	0	5	NM_016406	89.48	NA	rs1136224	1	159450721	G.A	0.140	0	G.A	0.141666666666666	0	0.955	9.8322692335654799933	-0.0613808347865373582	0.0020218701325194210483	0.0431842199416993	0.442480513497873	N.N	NA	1	NA	NA	0.4	0.246044444444445	0.206497175141243	NA	0.157844387755102
USP21	1	+	159395877	1	2	NA	NA	NA	NA	NA	NA	1.254378e-01	0.0663441233971245	650148	2	13	NM_001014443	88.22	NA	rs2247472	1	159242862	G.A	0.218	1	G.A	0.165675	1	0.263	6.194352353198835814	0.026364551960691159	0.0296769032434378611518	-0.0438398736494639	0.273693395690328	N.N	NA	1	NA	NA	0.06	0.381426568888889	0.259502773728814	NA	0.122448979591837
PPOX	1	+	159402804	2	1	A_23_P201400	0	12	NM_000309	88.88	NA	8.149361e-02	0.0452240891835642	5910239	0	12	NM_001122764	87.66	NA	rs3813619	1	159410425	A.G	0.044	0	A.G	0.0666666666666665	0	1.051	8.8017277112267766626	-0.1429652650892286325	0.0018712653451311567210	0.00623053861367885	0.931452933245142	A.G	0.923	1	-0.006937385	0.661322862	0.32	0.0898765555555553	0.117514124293785	0.129924408239701	0.0813137755102041
B4GALT3	1	-	159413938	1	1	A_23_P103919	0	7	NM_003779	81.95	NA	6.36696e-02	0.0557198440555696	1070435	0	7	NM_003779	88.57	NA	rs4656971	1	159187854	T.G	0.476	0	T.G	0.425	0	0.177	10.097277611108248507	0.0292803410445188	0.0725007008306977063228	-0.00382125326037382	0.917370746868342	T.G	0.427	1	-0.0015505420	0.89437381	0.15	0.482054333333335	0.434745762711865	0.484157318352059	0.248724489795918
ADAMTS4	1	-	159435469	1	1	A_23_P360754	0	8	NM_005099	79.68	NA	9.86664e-02	0.139378767677267	650437	0	8	NM_005099	83.23	NA	rs4656994	1	159446501	A.G	0.247	0	A.G	0.233333333333334	0	1.185	10.593775801953009719	-0.231613796164064745	0.0056074192568797975866	-0.233962191848243	0.153034853669924	A.G	0.757	1	0.0126934123	0.320246842	0.35	0.409955666666666	0.388700564971751	0.376679861423222	0.140864158163265
NDUFS2	1	+	159438560	1	1	A_23_P149470	0	9	NM_004550	84.14	NA	8.489337e-02	0.0528548051466374	6590528	1	14	NM_004550	86.61	37	rs2502806	1	159402183	A.G	0.385	1	A.G	0.413783333333334	1	1.634	11.019610271484580721	0.118911999990756009	0.000088552552117926452979	0.00161536168175399	0.970905500179357	A.G	0.609	1	-0.0125011757	0.50516581	0.62	0.236309262222222	0.266942351412429	0.422673973782772	0.248724489795918
FCER1G	1	+	159451710	1	1	A_23_P160849	2	4	NM_004106	79.12	NA	9.552033e-02	0.0630619825290614	1440196	0	4	NM_004106	84.91	NA	rs11421	1	159455560	C.T	0.176	0	C.T	NA	0	11.018	9.19356157609671065245	-0.29325750274098988379	0.0000000000000000000000	-0.036026220265846	0.723073816676748	C.T	0.8265	1	-0.047103833	1.561378e-05	0.99	0.272276555555557	NA	0.300525651685393	0.102598852040816
APOA2	1	-	159460042	1	2	NA	NA	NA	NA	NA	NA	2.738915e-01	0.168856435928583	840402	0	2	NM_001643	87.69	NA	rs2481084	1	159256238	C.T	0.256	0	C.T	0.241666666666667	0	0.494	13.874153110738136618	-0.079287123730217457	0.0162833729631619572586	0.00392665530825851	0.787771816212732	C.T	0.698	1	-0.0162965459	0.2276372447	0.23	0.365432111111111	0.457344632768361	0.410951179775282	0.218112244897959
NR1I3	1	-	159474624	2	1	A_32_P228277	0	4	NM_001077482	84.04	NA	9.416717e-02	0.0841767188232924	7550075	0	6	NM_001077479	88.81	NA	rs2307424	1	159469229	A.G	0.353	0	A.G	0.358333333333334	0	13.480	6.981070838221772767	-0.303757494924286275	0.0000000000000000000000	-0.0194948440331689	0.7614174359186	A.G	0.6235	1	0.003736249	8.005483e-01	1	0.491733444444443	0.613276836158192	0.485675524344568	0.221221301020408
FCGR2A	1	+	159741828	2	1	A_32_P74942	0	6	NM_021642	84.65	NA	1.134033e-01	0.0827992468544663	4730397	0	6	NM_021642	86.95	NA	rs2099684	1	159766754	G.A	0.327	0	G.A	0.308333333333334	0	6.187	7.749391170405286466	0.271709692997353869	0.0000000001208095845584	0.0373609943897571	0.576044535727737	G.A	0.7095	1	0.024840605	0.30388181	0.95	0.475377888888889	0.477683615819209	0.438068790262171	0.232063137755102
HSPA6	1	+	159760659	1	1	A_23_P114903	3	0	NM_002155	92.38	NA	1.297540e-01	0.150527823679463	1010136	0	0	NM_002155	85.66	NA	rs17394957	1	159580061	T.C	0.162	1	T.C	0.124883333333333	1	0.439	8.36806430324454809	0.15479113443109344	0.0363959592526081898711	-0.128871808501121	0.447379245486562	T.C	0.8675	1	-0.01242706	0.5117227277	0.27	0.230735502222222	0.143152317514124	0.230542183520599	0.118906064209275
FCGR3A	1	-	159786442	1	1	A_23_P200728	3	5	NM_001127596	81.58	NA	7.281959e-02	0.0708519911010732	50598	2	0	NM_001127592	86.82	NA	rs6683580	1	159951193	G.A	0.334	0	G.A	0.25	0	0.533	12.14700448592171788675	-0.09927722128288279935	0.0205461429125004535479	-0.0154869634096731	0.652750846138822	G.A	0.734	0	-0.0116163409	0.581399783	0.18	0.499748663677131	0.322033898305085	0.413787573033707	0.191884566326531
FCGR3B	1	-	159867782	1	1	A_23_P126298	2	4	NM_000570	83.20	NA	1.158757e-01	0.0848903401562244	3990360	5	4	NM_000570	82.04	NA	rs2070151	1	160014680	T.C	0.087	0	T.C	0.0416666666666667	0	0.380	7.152950200513059187	-0.139989058656337345	0.0086202545393776475180	0.0149197510825214	0.952015450254778	T.C	0.899	1	-0.0036893098	0.560643982	0.26	0.152177888888888	0.0776836158192092	0.176324599250937	0.0426498724489795
FCGR2B	1	+	159899563	1	1	A_23_P34644	0	6	NM_001002274	85.77	NA	1.101951e-01	0.0752737784127167	5890039	0	7	NM_001002275	84.83	NA	rs6427619	1	159951605	T.A	0.175	1	T.A	0.1596	1	3.727	8.635129630426643388	0.324924835142203106	0.0000000045151189453918	0.187428216667338	0.148636757351204	T.A	0.88	1	0.0705887	8.088508e-06	0.9	0.303020964444444	0.181202196610169	0.212028883895131	0.118906064209275
FCRLB	1	+	159959080	1	1	A_23_P350574	0	5	NM_001002901	82.05	NA	1.400431e-01	0.0620485267123157	160450	0	5	NM_001002901	81.33	NA	rs1503813	1	159967303	G.A	0.220	0	G.A	0.175	0	4.811	6.650423535225629124	0.212572433140322814	0.0000000013607817095362	0.113092248400912	0.00717733783878877	N.N	0.7455	0	NA	NA	0.89	0.353066666666667	0.265254237288136	0.384743921348313	0.204081632653061
DUSP12	1	+	159986204	1	1	A_23_P51508	1	5	NM_007240	85.57	40	4.53324e-02	0.0254096114763661	4640563	0	5	NM_007240	84.00	NA	rs12046383	1	159974126	G.C	0.056	1	G.C	0.0408	1	0.825	10.0099817660746399639	-0.0807474363740649514	0.0027881105927050064963	0.0643135658523037	0.415803858106851	G.C	0.929	1	-0.021894727	0.314191114	0.34	0.110116817777778	0.0577989559322034	0.129322483146068	0.0475
ATF6	1	+	160002707	1	1	A_23_P62907	2	15	NM_007348	80.02	NA	7.967987e-02	0.0528958102600853	460685	0	15	NM_007348	85.10	NA	rs2446630	1	159764001	C.T	0.460	1	C.T	0.502641666666665	1	0.425	10.019205675046265469	0.111078776235731980	0.0116275066973434704209	0.00235412075895528	0.978008959847116	C.T	0.5225	1	-0.0211312348	0.012267277	0.32	0.183369044444444	0.232977765819209	0.446331625468165	0.249657064471879
OLFML2B	1	-	160260268	2	1	A_23_P137689	0	7	NM_015441	83.16	NA	1.336859e-01	0.0639649527492329	520520	0	7	NM_015441	86.76	NA	rs10918535	1	160266840	C.T	0.108	1	C.T	0.110091666666667	1	1.927	8.516105402957903081	0.181525253258357194	0.0001145822509389660127	0.0184423904958099	0.776221898227917	C.T	0.9135	1	-0.0137571609	0.1806049069	0.71	0.141715484444445	0.146299135310734	0.138122235955056	0.0832638888888889
NOS1AP	1	+	160306204	1	1	A_23_P74309	0	9	NM_014697	84.45	NA	7.521998e-02	0.103412899732388	2750047	0	1	NM_001126060	87.24	NA	rs7412698	1	160421843	T.C	0.373	1	T.C	0.31165	1	0.528	7.258490698472033209	0.120061868034065405	0.0117621443427844418750	0.00699676605837818	0.91531094144562	T.C	0.693	0	-0.010992487	0.18681414	0.16	0.480331453333333	0.304654823728814	0.484142067415731	0.221272622809537
SH2D1B	1	-	160648552	1	1	A_23_P351148	0	3	NM_053282	85.39	NA	1.230202e-01	0.0551118262922262	3370239	2	3	NM_053282	85.42	NA	rs7534004	1	160413333	A.G	0.135	1	A.G	0.0903166666666665	1	0.911	6.447344262051559305	0.108149601288107758	0.0027322185953300159866	-0.150224061386846	0.0720938093381406	A.G	0.8465	1	-0.0260704931	0.637190511	0.6	0.184942111111111	0.053486981920904	0.257552696629213	0.0763888888888889
UHMK1	1	+	160734278	1	2	NA	NA	NA	NA	NA	NA	1.644381e-01	0.148924990065567	1740746	1	7	NM_175866	81.53	24	rs455231	1	160695946	A.T	0.189	1	A.T	0.135891666666666	1	0.878	7.593167759468498978	0.042202308986950925	0.017550353368677606979986	-0.113169574980968	0.195867466858848	A.T	0.1605	1	0.0214256667	0.2065298645	0.41	0.298197591111111	0.147089020056497	0.314581853932584	0.169722222222222
UAP1	1	+	160797919	1	1	A_32_P12465	0	9	NM_003115	80.15	NA	1.132836e-01	0.0490097465633704	4210201	0	9	NM_003115	83.29	NA	rs6702652	1	160864169	G.T	0.227	0	G.T	0.208333333333334	0	1.193	6.0544833705087564013	0.0649125274772704430	0.0015885279962175591351	0.0934267632357703	0.30928074175779	G.T	0.766	1	0.054196126	0.01665661	0.24	0.310044555555556	0.314971751412429	0.331393269662921	0.173389668367347
DDR2	1	+	160868851	1	1	A_23_P452	2	18	NM_001014796	83.71	NA	1.155744e-01	0.0792602639412812	2900544	1	17	NM_006182	86.34	33	rs423227	1	160751981	G.A	0.165	1	G.A	0.1738	1	0.962	6.872329480262558299	-0.244638219986948485	0.0007728275771303749764	-0.0807672480121973	0.631982387424315	G.A	0.864	1	-0.0077169793	0.79855798	0.42	0.0734898133333333	0.0566350576271187	0.18679120599251	0.144375
RGS4	1	+	161305387	1	1	A_23_P200737	0	4	NM_001113380	81.49	NA	1.072064e-01	0.0730264591657982	1400709	1	3	NM_001113381	87.93	21	rs1961879	1	161181373	T.C	0.211	0	T.C	0.191666666666667	0	0.752	6.3312829345269525660	0.0971694916201470416	0.0070243309561393019180	-0.0701608523123207	0.309482109821929	T.C	0.7865	1	-0.021550867	0.296973168	0.54	0.315061777777777	0.375988700564972	0.311755419475655	0.140864158163265
RGS5	1	-	161439496	1	2	NA	NA	NA	NA	NA	NA	2.004197e-01	0.109611882029265	110754	3	4	NM_003617	86.90	NA	rs10917704	1	161469753	G.A	0.424	0	G.A	0.433333333333334	0	1.137	9.082731837520061191	0.148926112371390196	0.0013043885434376178978	0.0516589180244748	0.370782356928363	G.A	0.5975	0	0.020149005	0.2929892835	0.57	0.421609888888889	0.625988700564971	0.493905149812736	0.238099173553719
NUF2	1	+	161558346	1	1	A_23_P74349	1	13	NM_145697	84.25	27	1.380278e-01	0.0827406425831863	2940093	1	13	NM_031423	83.86	24	rs1934496	1	161772701	G.T	0.322	0	G.T	0.408333333333333	0	0.541	6.2788261142160211037	0.0482873425702455769	0.0118815853116243097531	0.0219446651529121	0.296385950091089	G.T	0.658	1	0.005682609	0.757194043	0.23	0.460247111111111	0.491242937853107	0.396603265917603	0.228842975206612
PBX1	1	+	162795425	2	1	A_23_P62953	0	5	NM_002585	81.44	NA	8.706986e-02	0.044942480442504	1170435	1	8	NM_002585	87.66	35	rs954049	1	162755799	C.T	0.402	1	C.T	0.391508333333334	1	2.103	6.1970199624244637349	-0.0873868578784135069	0.0000320695766555800788	-0.0842014148477579	0.00884494930251117	C.T	0.438	1	-0.0196558704	0.30523311	0.59	0.401774577777777	0.502560118361582	0.402967479400749	0.226961096938776
LMX1A	1	-	163591641	1	1	A_23_P340271	1	5	NM_177399	89.72	14	1.675642e-01	0.0722264395238152	60446	1	4	NM_001033507	82.09	3	rs12739596	1	163626738	C.A	0.209	0	C.A	0.233333333333334	0	0.533	6.9927656154495521079	0.0810637476398719664	0.0099272371593688291114	-0.02483009691406	0.131442844147368	C.A	0.766	1	-0.069305005	0.0563918240	0.3	0.287683999999999	0.354802259887005	0.413191277153559	0.165371900826446
MGST3	1	+	163867073	1	1	A_23_P51548	0	5	NM_004528	86.92	NA	6.481674e-02	0.035572235702064	940474	0	4	NM_004528	88.63	NA	rs4147592	1	163866770	A.G	0.420	0	A.G	0.475	0	9.353	13.294440760563052351	-0.251627469300929663	0.0000000000000000000000	-0.122717846965967	0.00748337662893753	A.G	0.4945	0	-0.0603324810	3.031492e-14	1	0.498844444444444	0.488983050847458	0.505491707865167	0.249256198347107
ALDH9A1	1	-	163934524	1	1	A_24_P385280	2	10	NM_000696	76.17	NA	1.133902e-01	0.055841996190116	2370338	0	10	NM_000696	83.50	NA	rs2297765	1	163888831	T.C	0.397	1	T.C	0.4	0	2.376	10.606112047370428897	0.102535520916663292	0.0000650596526836633160	0.00187584414401281	0.934444453271574	T.C	0.677	1	-0.004647534	0.7261849177	0.75	0.332699368888889	0.671186440677966	0.47063874906367	0.240353954081633
TMCO1	1	-	164004759	1	3	NA	NA	NA	NA	NA	NA	1.204779e-01	0.0488138596763124	650338	0	6	NM_019026	85.58	NA	rs4656461	1	163953829	G.A	0.127	0	G.A	0.141666666666666	0	1.988	11.540637663874990793	-0.082146778358052008	0.0000835965785586090249	-0.0226290528455666	0.517962945854968	G.A	0.8895	1	-0.02560913	1.682026e-01	0.43	0.198044555555555	0.274293785310734	0.209597554307117	0.134885204081633
UCK2	1	+	164063513	1	1	A_23_P487	0	6	NM_012474	77.15	NA	7.258861e-02	0.0628079452429491	3710521	0	6	NM_012474	91.39	NA	rs2790051	1	164009040	G.A	0.456	0	G.A	0.433333333333334	0	0.644	9.39733162834039958966	0.04664425751639061229	0.0215853208307792421294	0.0125501900903561	0.802078486934868	G.A	0.5605	1	-0.0098736852	0.591191186	0.23	0.472098777777777	0.456497175141243	0.502365895131085	0.243542729591837
POGK	1	+	165075347	2	1	A_24_P285163	0	5	NM_017542	71.29	NA	5.152766e-02	0.0435616496723558	1770646	0	5	NM_017542	86.41	NA	rs2075981	1	165192430	C.A	0.444	0	C.A	0.45	0	2.110	8.619344783849051339	-0.045543407035183892	0.0001874923171976128344	-0.00220757204398341	0.953944674343586	C.A	0.591	1	-0.0034404034	0.82617037	0.49	0.516543222222223	0.498305084745763	0.506421486891385	0.238520408163265
CD247	1	-	165754471	1	1	A_23_P34676	4	7	NM_198053	84.93	NA	1.08842e-01	0.0819930403026597	1470711	0	7	NM_000734	84.34	NA	rs12402030	1	165876098	A.G	0.374	1	A.G	0.448716666666666	1	0.687	7.873856684857766908	0.067827911865039989	0.0171952267313273399196	0.0670389784871936	0.350525010231838	A.G	0.39	1	0.016560312	0.388340466	0.27	0.373406115555555	0.416966385310734	0.437774284644195	0.2275
CREG1	1	-	165789680	1	1	A_23_P85742	0	3	NM_003851	82.70	NA	5.212792e-02	0.0507146374655605	6590253	0	3	NM_003851	88.08	NA	rs16859030	1	165667878	T.C	0.067	0	T.C	0.075	0	1.231	11.05753200264266489	0.19447303600855143	0.00033243030359386693817	-0.0426122498367501	0.708164658827632	T.C	0.94	1	0.0213746729	0.42151206	0.43	0.124444555555556	0.163559322033898	0.112561265917602	0.0507015306122449
RCSD1	1	+	165866097	1	1	A_23_P23279	0	6	NM_052862	77.82	NA	1.016343e-01	0.0617116514699842	3140280	0	6	NM_052862	85.90	NA	rs11584355	1	165816371	T.C	0.402	1	T.C	0.370791666666667	1	2.359	7.6288280338697633809	0.0910582317685430936	0.0000222116743104905368	0.0347543803763769	0.379014855820726	T.C	0.6165	1	0.0077939487	0.636786728	0.65	0.439457839999999	0.292912009887006	0.512664284644195	0.232063137755102
MPZL1	1	+	165957810	1	1	A_23_P476	3	4	NM_024569	80.04	NA	8.391985e-02	0.0413754287902216	1710438	0	5	NM_003953	85.47	NA	rs11807657	1	166026043	G.C	0.186	1	G.C	0.212258333333333	1	4.321	9.940412789299813312	0.162923007394554065	0.0000000330107110535494	0.316680755276164	5.71512323626444e-05	G.C	0.8235	1	0.030430013	6.308035e-02	0.75	0.252134737777778	0.194039711581921	0.272506715355806	0.136859504132231
ADCY10	1	-	166150077	1	1	A_23_P126313	4	32	NM_018417	85.46	NA	1.067631e-01	0.0850132517974062	4060228	1	31	NM_018417	88.58	7	rs203846	1	166115434	C.T	0.397	1	C.T	0.391166666666666	1	1.901	6.652789909893999543	0.181977999958457509	0.0001861875654640687827	0.0674940024716548	0.0737700396167127	C.T	0.315	1	0.0129000779	0.31751058	0.36	0.343347955555556	0.313024598870056	0.382245423220974	0.244897959183673
BRP44	1	-	166172004	1	1	A_23_P114929	0	3	NR_026550	86.02	NA	6.214257e-02	0.0403980260073316	3120521	0	3	NM_015415	85.14	NA	rs11590762	1	166115463	T.C	0.074	1	T.C	0.0753833333333335	1	1.159	13.770122227481447652	-0.110974316403020690	0.0008075171078369969280	0.0126187616230849	0.851896499588051	T.C	0.942	1	0.0056911581	0.84974739	0.44	0.130519862222223	0.161291402259887	0.11011250187266	0.102598852040816
GPR161	1	-	166372248	2	1	A_23_P103532	2	4	NM_153832	87.86	NA	1.445501e-01	0.0484436465467457	4150059	0	4	NM_153832	86.97	NA	rs744168	1	166360703	T.G	0.252	1	T.G	0.252308333333334	1	0.597	6.992804944818193924	0.044201247952411836	0.0322232089634111318333	0.0583605497094391	0.0382963878485546	T.G	0.24	1	-0.0141352831	0.1747251395	0.25	0.335954973333333	0.18213030819209	0.369698898876404	0.1875
[truncated: 11,474 more rows]
