# Supplementary material for: Identification, Replication, and Functional Fine-Mapping of Expression Quantitative Trait Loci in Primary Human Liver Tissue
Source: PLoS Genet. 2011 May 26;7(5):e1002078. doi: 10.1371/journal.pgen.1002078 (PMC3102751; doi:10.1371/journal.pgen.1002078)
Supplement: Table S3 — Luciferase results table. (XLSX) [file pgen.1002078.s015.xlsx]

## Sheet: Sheet1
Gene	CloneType	Length	NumSNPs	NumHaps	UW_BestBF	UC_BestBF	NumTestedHaps	NumTestedClones	MEModel_Hap_pvalue	Build	Chr	LocusStart	LocusStop	Strand	Locus_SNPs	Prom/UTR Relative Pos
bex5	Promoter	870	2	3	7.539	NA	3	9	0.55	hg18	chrX	101294340	101298685	strand:-	132;783	-869;-218
churc1	Promoter	119	1	2	9.555	27.067	2	6	0.362	hg18	chr14	64449893	64472666	strand:+	883	-118
erap2	Promoter	762	4	4	12.026	32.477	4	11	0.0269	hg18	chr5	96240024	96280367	strand:+	240;314;392;521	-761;-687;-609;-480
fam118a	Promoter	600	2	3	7.231	18.615	3	9	0.727	hg18	chr22	44083071	44116602	strand:+	32029;32080;32362;32466;32885;32905;33076;33082;33382	147;198;480;584;1003;1023;1194;1200;1500
fam118a	TP_UTR	1550	9	5	7.231	18.615	3	14	0.0133	hg18	chr22	44083071	44116602	strand:+	77;223	-599;-453
ipo8	Promoter	441	1	2	13.604	1.853	2	6	0.307	hg18	chr12	30673033	30741918	strand:-	1461	-440
ipo8	TP_UTR	1872	13	9	13.604	1.853	6	29	0.034*	hg18	chr12	30673033	30741918	strand:-	66909;67106;67177;67468;67526;68006;68054;68117;68160;68242;68250;68351;68576	50;247;318;609;667;1147;1195;1258;1301;1383;1391;1492;1717
irf5	Promoter	698	5	6	5.263	30.843	5	18	0.911	hg18	chr7	128364229	128378324	strand:+	304;311;332;345;624	-697;-690;-669;-656;-377
irf5	TP_UTR	1217	4	4	5.263	30.843	4	11	0.442	hg18	chr7	128364229	128378324	strand:+	12007;12434;12495;12640	127;554;615;760
ldhc	Promoter	591	6	7	8.848	18.457	5	21	8.67e-09	hg18	chr11	18389433	18430369	strand:+	411;602;863;903;923;983	-590;-399;-138;-98;-78;-18
loc400566	Promoter	8332	5	4	8.638	NA	3	9	0.335	hg18	chr17	259433	265713	strand:+	170;187;245;531;821	-831;-814;-756;-470;-180
oas1	Promoter	594	1	2	8.447	1.916	2	6	0.937	hg18	chr12	111828122	111843094	strand:+	408	-593
oas1	TP_UTR	354	1	2	8.447	1.916	2	8	0.285	hg18	chr12	111828122	111843094	strand:+	13704	83
pilrb	TP_UR	1452	2	3	10.63	14.188	2	10	0.532	hg18	chr7	99770673	99804387	strand:+	32549;32597	284;332
pomzp3	Promoter	770	3	4	7.573	8.492	3	11	0.558	hg18	chr7	76076240	76095556	strand:-	232;342;346	-769;-659;-655
pomzp3	TP_UTR	242	3	4	7.573	8.492	3	14	0.273	hg18	chr7	76076240	76095556	strand:-	18118;18142;18159	38;62;79
prmt6	Promoter	408	2	2	8.856	30.836	2	6	0.000205	hg18	chr1	107399932	107404437	strand:+	594;850	-407;-151
prmt6	TP_UTR	1449	1	2	8.856	30.836	2	8	0.269	hg18	chr1	107399932	107404437	strand:+	2461	403
pter	Promoter	932	4	6	9.756	7.537	3	12	0.00272	hg18	chr10	16517972	16596742	strand:+	70;312;339;426	-931;-689;-662;-575
pter	TP_UTR	2481	15	12	9.756	7.537	8	36	0.328	hg18	chr10	16517972	16596742	strand:+	75389;75752;75992;76288;76407;76443;76595;76757;76761;76831;77366;77465;77498;77522;77562	99;462;702;998;1117;1153;1305;1467;1471;1541;2076;2175;2208;2232;2272
rabep1	Promoter	518	2	3	8.623	31.261	2	8	0.175	hg18	chr17	5125282	5231856	strand:+	102135;102732;102847;103378;103450;103505;103518;103611;103635;104192;104202;104226;104415;104460	173;770;885;1416;1488;1543;1556;1649;1673;2230;2240;2264;2453;2498
rabep1	TP_UTR	2603	14	10	8.623	31.261	8	30	0.0257	hg18	chr17	5125282	5231856	strand:+	484;647	-517;-354
usmg5	Promoter	906	1	2	10.959	2.106	2	6	0.505	hg18	chr10	105137803	105147213	strand:-	96	-905
*p-value for 1311 G-bearing vs 1311 T-bearing haplotypes is 0.00095
