# Supplementary material for: Identification, Replication, and Functional Fine-Mapping of Expression Quantitative Trait Loci in Primary Human Liver Tissue
Source: PLoS Genet. 2011 May 26;7(5):e1002078. doi: 10.1371/journal.pgen.1002078 (PMC3102751; doi:10.1371/journal.pgen.1002078)
Supplement: Table S4 — Extended overlap of GWAS associations and liver eQTLs, including all UC best-associated gene-SNP pairs regardless of BF or replication status. (XLSX) [file pgen.1002078.s016.xlsx]

## Sheet: TableS3.test.txt
Trait	GWAS_SNP	GWAS_pval	eQTL_SNP	Chrom	eQTL_Gene_TSS	eQTL_Gene_Strand	eQTL_Gene	UC_BF	UW_PV	Merck_PV	GVS_eQTL_SNP_fxn	GWAS_eQTL_SNP_Rsq	PUBMEDID
LDL cholesterol	rs12740374	2e-42	rs12740374	1	109742086	-	SORT1	30.553	2.85935e-22	1.3921e-87	utr-3(dbSNP)	1	19060906
LDL cholesterol	rs660240	1e-26	rs12740374	1	109742086	-	SORT1	30.553	2.85935e-22	1.3921e-87	utr-3(dbSNP)	0.956915	20864672
Blood lipid traits	rs629301	1e-170	rs12740374	1	109742086	-	SORT1	30.553	2.85935e-22	1.3921e-87	utr-3(dbSNP)	1	20686565
LDL cholesterol	rs646776	3e-29	rs12740374	1	109742086	-	SORT1	30.553	2.85935e-22	1.3921e-87	utr-3(dbSNP)	0.999999	18193044
Coronary heart disease	rs599839	4e-09	rs12740374	1	109742086	-	SORT1	30.553	2.85935e-22	1.3921e-87	utr-3(dbSNP)	0.879895	17634449
Body mass index	rs10838738	5e-09	rs3817335	11	47620782	-	MTCH2	28.316	NS	0.0314532	intron(dbSNP)	1	19079261
Systemic lupus erythematosus	rs9271100	1e-12	rs9271100	6	32605984	-	HLA-DRB5	23.186	1.64242e-11	NS	NA	0.999999	19838193
Height	rs10935120	7e-08	rs11919350	3	135687553	-	ANAPC13	20.007	2.04536e-07	1.20607e-08	intron(dbSNP)	1	18391952
Activated partial thromboplastin time	rs2731672	2e-30	rs2731672	5	176769183	-	F12	18.961	1.5219e-06	1.51486e-13	intergenic(GVS)	1	20303064
LDL cholesterol	rs12740374	2e-42	rs12740374	1	109594163	+	CELSR2	18.657	5.31428e-11	3.92869e-12	utr-3(dbSNP)	1	19060906
LDL cholesterol	rs660240	1e-26	rs12740374	1	109594163	+	CELSR2	18.657	5.31428e-11	3.92869e-12	utr-3(dbSNP)	0.956915	20864672
Blood lipid traits	rs629301	1e-170	rs12740374	1	109594163	+	CELSR2	18.657	5.31428e-11	3.92869e-12	utr-3(dbSNP)	1	20686565
LDL cholesterol	rs646776	3e-29	rs12740374	1	109594163	+	CELSR2	18.657	5.31428e-11	3.92869e-12	utr-3(dbSNP)	0.999999	18193044
Coronary heart disease	rs599839	4e-09	rs12740374	1	109594163	+	CELSR2	18.657	5.31428e-11	3.92869e-12	utr-3(dbSNP)	0.879895	17634449
Meningococcal disease	rs426736	5e-13	rs1065489	1	195123834	+	CFHR4	17.785	NS	2.42224e-21	coding-nonsynonymous(dbSNP)	1	20694013
Warfarin maintenance dose	rs10871454	5e-34	rs2303222	16	31013777	-	VKORC1	15.939	1.24735e-09	1.60788e-15	utr-5(dbSNP)	1	18535201
Warfarin maintenance dose	rs9923231	3e-181	rs2303222	16	31013777	-	VKORC1	15.939	1.24735e-09	1.60788e-15	utr-5(dbSNP)	1	19300499
Cholesterol, total	rs10903129	5e-10	rs1053438	1	25537397	+	TMEM50A	14.231	0.0019513	NS	utr-3(dbSNP)	0.929195	19060911
Other erythrocyte phenotypes	rs2075671	1e-09	rs11520986	7	100124806	-	GIGYF1	13.964	0.0437374	NS	NA	0.80941	19862010
Prostate cancer	rs13385191	8e-08	rs13385191	2	20886308	-	C2orf43	13.87	1.6529e-05	2.82231e-16	intron(dbSNP)	1	20676098
Multiple sclerosis	rs703842	5e-11	rs8181644	12	56462802	+	TSFM	12.711	0.000770969	1.3672e-07	intron(dbSNP)	1	19525955
QT interval	rs37062	3e-25	rs4784051	16	57106883	+	SETD6	12.174	NS	6.8551e-05	intron(dbSNP)	0.947652	19305408
QT interval	rs7188697	7e-25	rs4784051	16	57106883	+	SETD6	12.174	NS	6.8551e-05	intron(dbSNP)	0.999999	19305409
Height	rs9487094	4e-06	rs9487100	6	109868623	+	SMPD2	11.478	NS	0.000208048	intron(dbSNP)	0.95411	18391951
Leprosy	rs9302752	4e-40	rs9302752	16	49288550	+	NOD2	10.603	7.58773e-05	1.51531e-05	intergenic(GVS)	0.999999	20018961
Chronic kidney disease	rs1933182	1e-07	rs4970767	1	109828083	+	ATXN7L2	10.004	0.0330656	0.0427705	intron(dbSNP)	0.923897	20383146
Hematological parameters	rs210135	4e-10	rs210142	6	33656048	-	BAK1	9.517	2.53615e-05	0.00105675	intron(dbSNP)	1	19820697
Primary tooth development (number of teeth)	rs6504340	6e-07	rs7207109	17	43977392	-	HOXB2	9.07	0.000117561	0.00020557	coding-synonymous(dbSNP)	1	20195514
Multiple sclerosis	rs1790100	7e-07	rs1060105	12	122322640	-	CDK2AP1	8.968	0.00263787	3.30501e-10	coding-nonsynonymous(dbSNP)	0.896283	19525953
Height	rs11830103	4e-15	rs1060105	12	122322640	-	CDK2AP1	8.968	0.00263787	3.30501e-10	coding-nonsynonymous(dbSNP)	0.925185	20881960
Vertical cup-disc ratio	rs1547014	1e-08	rs1547014	22	27467822	-	CHEK2	8.827	NS	4.93273e-12	intron(dbSNP)	0.999999	20548946
Esophageal cancer and gastric cancer	rs738722	1e-08	rs1547014	22	27467822	-	CHEK2	8.827	NS	4.93273e-12	intron(dbSNP)	0.926548	20729852
Height	rs10935120	7e-08	rs9968172	3	135687586	+	CEP63	7.354	0.0230261	1.17508e-05	intron(dbSNP)	1	18391952
Type 1 diabetes	rs3825932	3e-15	rs11638844	15	77024475	-	CTSH	7.25	1.20798e-05	2.53341e-10	intron(dbSNP)	0.922355	18978792
Pulmonary function	rs10516526	2e-23	rs10516525	4	106849330	-	INTS12	6.887	0.00126606	NS	intron(dbSNP)	1	20010834
Height	rs6060369	2e-16	rs6141548	20	33463247	-	UQCC	6.824	0.0174835	0.00615303	intron(dbSNP)	0.961601	18193045
Height	rs6060373	2e-17	rs6141548	20	33463247	-	UQCC	6.824	0.0174835	0.00615303	intron(dbSNP)	0.961601	18391952
Height	rs6088813	1e-13	rs6141548	20	33463247	-	UQCC	6.824	0.0174835	0.00615303	intron(dbSNP)	0.999998	19343178
Height	rs4886707	8e-08	rs10220738	15	73447994	-	MAN2C1	6.441	NS	0.00246511	intron(dbSNP)	1	20189936
Cholesterol, total	rs10903129	5e-10	rs12027135	1	25619950	-	RHCE	6.334	NS	6.34071e-16	intron(dbSNP)	1	19060911
Plasma coagulation factors	rs867186	6e-37	rs867186	20	33223434	+	PROCR	6.077	NS	2.3854e-05	coding-nonsynonymous(dbSNP)	1	20231535
Bipolar disorder	rs11622475	8e-06	rs11625697	14	103464569	+	TDRD9	5.742	0.0320181	0.00450738	intron(dbSNP)	1	17554300
Bone mineral density (spine)	rs2016266	1e-08	rs6580942	12	51948349	+	ESPL1	5.689	NS	0.000274589	coding-nonsynonymous(dbSNP)	0.842654	19801982
Bone mineral density (spine)	rs10876432	1e-07	rs6580942	12	51948349	+	ESPL1	5.689	NS	0.000274589	coding-nonsynonymous(dbSNP)	0.842517	19079262
Mean corpuscular hemoglobin	rs11085824	1e-11	rs11085825	19	12862973	+	GCDH	5.569	0.000113234	2.01854e-12	intron(dbSNP)	0.925152	19862010
Conduct disorder (interaction)	rs2282301	7e-06	rs12037177	1	154147801	-	RIT1	5.521	0.0111906	0.00183186	intron(dbSNP)	1	18846501
Factor VII	rs561241	5e-16	rs7981123	13	112808105	+	F7	5.477	0.00962287	2.77329e-10	NA	0.923805	17903294
Cognitive test performance	rs9303401	5e-06	rs6503877	17	54188230	+	PPM1E	5.203	0.0191774	NS	NA	1	17903297
Warfarin maintenance dose	rs10871454	5e-34	rs2855475	16	31036485	+	MYST1	4.657	NS	0.00367032	near-gene-5(dbSNP)	0.881995	18535201
Warfarin maintenance dose	rs9923231	3e-181	rs2855475	16	31036485	+	MYST1	4.657	NS	0.00367032	near-gene-5(dbSNP)	0.881995	19300499
Pulmonary function traits (other)	rs3820928	5e-06	rs6717168	2	227737519	-	COL4A4	4.464	0.000154526	0.0130151	intron(dbSNP)	0.894842	17903307
Serum metabolites	rs211718	1e-63	rs1146581	1	75962630	+	ACADM	3.846	0.0107127	NS	intron(dbSNP)	0.961146	20037589
Triglycerides	rs1167998	2e-12	rs1168089	1	62835774	+	ANGPTL3	3.609	NS	5.69678e-06	intron(dbSNP)	0.999999	19060911
Triglycerides	rs1168013	6e-08	rs1168089	1	62835774	+	ANGPTL3	3.609	NS	5.69678e-06	intron(dbSNP)	0.999999	20864672
Triglycerides	rs1748195	2e-10	rs1168089	1	62835774	+	ANGPTL3	3.609	NS	5.69678e-06	intron(dbSNP)	0.999999	18193043
Triglycerides	rs10889353	3e-07	rs1168089	1	62835774	+	ANGPTL3	3.609	NS	5.69678e-06	intron(dbSNP)	0.958943	19060906
Body mass index	rs10838738	5e-09	rs12794570	11	47572537	-	C1QTNF4	3.506	1.64879e-05	NS	intron(dbSNP)	0.910039	19079261
HDL cholesterol	rs1800588	2e-32	rs1077834	15	56511466	+	LIPC	3.43	0.00706649	0.000254661	near-gene-5(dbSNP)	0.954981	18193044
HDL cholesterol	rs261334	5e-22	rs1077834	15	56511466	+	LIPC	3.43	0.00706649	0.000254661	near-gene-5(dbSNP)	0.86562	20864672
Multiple sclerosis	rs703842	5e-11	rs703842	12	56452649	+	FAM119B	3.425	3.10647e-06	1.48729e-10	utr-3(dbSNP)	1	19525955
Restless legs syndrome	rs3923809	1e-17	rs3923809	6	38778930	-	GLO1	3.233	0.00462393	NS	intron(dbSNP)	0.999999	17634447
Plasma homocysteine	rs6586282	3e-10	rs6586282	21	43369109	-	CBS	3.078	NS	0.000659232	intron(dbSNP)	1	20031578
Psoriasis	rs2066808	1e-09	rs41423244	12	55040176	-	STAT2	2.801	0.00946729	NS	intron(dbSNP)	1	19169254
Eosinophilic esophagitis (pediatric)	rs13106227	4e-06	rs13106227	4	77575276	+	SHROOM3	2.763	NS	0.000734359	intron(dbSNP)	1	20208534
Height	rs4886707	8e-08	rs11638974	15	73705501	-	SNUPN	2.673	0.013489	0.00481678	intron(dbSNP)	1	20189936
Height	rs7209435	7e-07	rs11871767	17	59053532	+	MAP3K3	2.661	NS	0.000129404	near-gene-5(dbSNP)	0.960345	18391951
Height	rs2665838	5e-25	rs11871767	17	59053532	+	MAP3K3	2.661	NS	0.000129404	near-gene-5(dbSNP)	0.961304	20881960
Metabolic syndrome	rs102275	6e-07	rs174556	11	61415582	-	FADS3	2.643	NS	0.00307429	intron(dbSNP)	0.814979	20694148
LDL cholesterol	rs174546	1e-07	rs174556	11	61415582	-	FADS3	2.643	NS	0.00307429	intron(dbSNP)	0.820198	19060910
Triglycerides	rs174547	2e-14	rs174556	11	61415582	-	FADS3	2.643	NS	0.00307429	intron(dbSNP)	0.820198	19060906
Serum metabolites	rs174548	5e-08	rs174556	11	61415582	-	FADS3	2.643	NS	0.00307429	intron(dbSNP)	1	19043545
Fasting glucose-related traits	rs174550	2e-15	rs174556	11	61415582	-	FADS3	2.643	NS	0.00307429	intron(dbSNP)	0.820198	20081858
Response to statin therapy	rs1535	7e-06	rs174556	11	61415582	-	FADS3	2.643	NS	0.00307429	intron(dbSNP)	0.820198	20339536
Response to statin therapy	rs174583	3e-06	rs174556	11	61415582	-	FADS3	2.643	NS	0.00307429	intron(dbSNP)	0.820198	20339536
C-reactive protein	rs2075650	1e-07	rs6857	19	50100878	+	APOE	2.451	NS	0.013809	utr-3(dbSNP)	0.875804	18439552
YKL-40 levels	rs4950928	1e-13	rs4950929	1	201411565	-	MYBPH	2.386	0.0088514	0.00956156	intergenic(GVS)	1	18403759
HDL cholesterol	rs643531	7e-09	rs686030	9	15297358	-	TTC39B	2.301	0.00425721	1.67366e-06	intron(dbSNP)	0.93974	20864672
Hirschsprung_s disease	rs2742234	4e-18	rs2503865	10	42953939	+	CSGALNACT2	2.295	0.0010163	NS	intron(dbSNP)	1	19196962
Hair color	rs3750965	3e-07	rs921670	11	68572925	+	TPCN2	2.032	NS	2.55788e-38	intergenic(GVS)	0.85915	20585627
Inattentive symptoms	rs7172689	4e-06	rs11638115	15	79374521	+	IL16	2.02	0.00424508	NS	intron(dbSNP)	0.999999	18821565
HDL cholesterol	rs7240405	5e-10	rs7239867	18	45342424	+	LIPG	1.993	0.0112089	0.0183319	intergenic(GVS)	0.999998	20031538
HDL cholesterol	rs4939883	7e-15	rs7239867	18	45342424	+	LIPG	1.993	0.0112089	0.0183319	intergenic(GVS)	0.999998	19060906
HDL cholesterol	rs2156552	6e-12	rs7239867	18	45342424	+	LIPG	1.993	0.0112089	0.0183319	intergenic(GVS)	0.945806	18193043
Metabolic syndrome	rs102275	6e-07	rs174556	11	61341105	-	FADS1	1.938	NS	0.00327357	intron(dbSNP)	0.814979	20694148
LDL cholesterol	rs174546	1e-07	rs174556	11	61341105	-	FADS1	1.938	NS	0.00327357	intron(dbSNP)	0.820198	19060910
Triglycerides	rs174547	2e-14	rs174556	11	61341105	-	FADS1	1.938	NS	0.00327357	intron(dbSNP)	0.820198	19060906
Serum metabolites	rs174548	5e-08	rs174556	11	61341105	-	FADS1	1.938	NS	0.00327357	intron(dbSNP)	1	19043545
Fasting glucose-related traits	rs174550	2e-15	rs174556	11	61341105	-	FADS1	1.938	NS	0.00327357	intron(dbSNP)	0.820198	20081858
Response to statin therapy	rs1535	7e-06	rs174556	11	61341105	-	FADS1	1.938	NS	0.00327357	intron(dbSNP)	0.820198	20339536
Response to statin therapy	rs174583	3e-06	rs174556	11	61341105	-	FADS1	1.938	NS	0.00327357	intron(dbSNP)	0.820198	20339536
Glaucoma (primary openngle)	rs4236601	2e-11	rs6969706	7	115926679	+	CAV2	1.869	0.000641942	NS	intergenic(GVS)	0.999997	20835238
Pancreatic cancer	rs4924935	8e-06	rs6502674	17	18702216	+	PRPSAP2	1.815	0.000186519	NS	intron(dbSNP)	0.999999	20686608
Height	rs274546	7e-16	rs274555	5	131733299	+	SLC22A5	1.779	0.00305063	NS	intron(dbSNP)	0.812337	20881960
Hematological parameters	rs7385804	5e-10	rs7385804	7	100077109	-	TFR2	1.759	NS	0.0332649	intron(dbSNP)	0.999999	19820697
Height	rs7209435	7e-07	rs8068603	17	59205298	+	DDX42	1.713	1.33648e-05	NS	intron(dbSNP)	0.960345	18391951
Height	rs2665838	5e-25	rs8068603	17	59205298	+	DDX42	1.713	1.33648e-05	NS	intron(dbSNP)	0.961304	20881960
Hematological and biochemical traits	rs445	2e-08	rs445	7	92057642	-	FAM133B	1.484	NS	0.00618352	intron(dbSNP)	1	20139978
Ulcerative colitis	rs3024505	1e-12	rs3024505	1	204875503	+	DYRK3	1.471	NS	0.032595	near-gene-3(dbSNP)	0.999999	18836448
Ulcerative colitis	rs3024493	8e-08	rs3024505	1	204875503	+	DYRK3	1.471	NS	0.032595	near-gene-3(dbSNP)	0.999999	19915572
Crohn_s disease	rs762421	1e-09	rs3804031	21	44583713	-	C21orf2	1.456	NS	0.0240487	intergenic(GVS)	0.848617	18587394
Chronic kidney disease	rs267734	1e-12	rs267734	1	149221122	+	ANXA9	1.284	0.0445215	NS	intergenic(GVS)	1	20383146
Crohn_s disease	rs2274910	1e-09	rs4656945	1	159121584	-	ITLN1	1.282	NS	0.000519047	intergenic(GVS)	0.923386	18587394
Glaucoma (exfoliation)	rs3825942	3e-21	rs8041685	15	72005841	+	LOXL1	1.19	0.00355653	NS	intron(dbSNP)	0.999998	17690259
HIV-1 control	rs454422	1e-06	rs454422	20	5879297	+	MCM8	1.189	NS	0.00987217	intron(dbSNP)	1	20205591
Colorectal cancer	rs10411210	5e-09	rs10411210	19	38247664	-	RHPN2	1.16	NS	0.0140558	intron(dbSNP)	1	19011631
Tanning	rs12210050	5e-14	rs12210050	6	336751	+	IRF4	1.122	0.0335607	NS	NA	1	19340012
Body mass index	rs10838738	5e-09	rs1317149	11	47330829	-	MYBPC3	1.059	0.032972	0.0235612	intergenic(GVS)	1	19079261
Chronic kidney disease	rs11959928	1e-07	rs700227	5	39400412	-	C9	0.921	0.0162469	NS	intron(dbSNP)	0.896607	20383146
Plasma levels of liver enzymes	rs11597390	2e-08	rs7068215	10	101831632	-	CPN1	0.784	0.00595686	0.0406271	intergenic(GVS)	0.880619	18940312
Electrocardiographic conduction measures	rs2070488	4e-06	rs6792762	3	38470793	+	ACVR2B	0.784	NS	0.0436798	intergenic(GVS)	0.960307	19389651
Mean platelet volume	rs2393967	3e-21	rs10733789	10	64895728	-	JMJD1C	0.778	NS	0.0214056	intron(dbSNP)	0.999998	19820697
Platelet aggregation	rs2893923	5e-08	rs10733789	10	64895728	-	JMJD1C	0.778	NS	0.0214056	intron(dbSNP)	0.962059	20526338
Waist circumference and related phenotypes	rs1260326	4e-08	rs1260326	2	27652892	+	C2orf16	0.68	0.0195538	0.0384228	coding-nonsynonymous(dbSNP)	1	18454146
LDL cholesterol	rs780094	5e-07	rs1260326	2	27652892	+	C2orf16	0.68	0.0195538	0.0384228	coding-nonsynonymous(dbSNP)	0.927026	18179892
Serum calcium	rs780093	7e-06	rs1260326	2	27652892	+	C2orf16	0.68	0.0195538	0.0384228	coding-nonsynonymous(dbSNP)	0.927026	20705733
Triglycerides	rs1260333	2e-19	rs1260326	2	27652892	+	C2orf16	0.68	0.0195538	0.0384228	coding-nonsynonymous(dbSNP)	0.850478	20864672
Warfarin maintenance dose	rs10871454	5e-34	rs4527034	16	30876115	+	SETD1A	0.59	NS	0.0013343	intron(dbSNP)	1	18535201
Warfarin maintenance dose	rs9923231	3e-181	rs4527034	16	30876115	+	SETD1A	0.59	NS	0.0013343	intron(dbSNP)	1	19300499
Warfarin maintenance dose	rs10871454	5e-34	rs2032915	16	30993005	-	ZNF668	0.589	NS	0.0446444	intergenic(GVS)	1	18535201
Warfarin maintenance dose	rs9923231	3e-181	rs2032915	16	30993005	-	ZNF668	0.589	NS	0.0446444	intergenic(GVS)	1	19300499
Waist circumference and related phenotypes	rs1260326	4e-08	rs1260333	2	27518736	+	KRTCAP3	0.553	NS	0.00857873	intergenic(GVS)	0.850478	18454146
LDL cholesterol	rs780094	5e-07	rs1260333	2	27518736	+	KRTCAP3	0.553	NS	0.00857873	intergenic(GVS)	0.927028	18179892
Serum calcium	rs780093	7e-06	rs1260333	2	27518736	+	KRTCAP3	0.553	NS	0.00857873	intergenic(GVS)	0.927028	20705733
Triglycerides	rs1260333	2e-19	rs1260333	2	27518736	+	KRTCAP3	0.553	NS	0.00857873	intergenic(GVS)	1	20864672
Warfarin maintenance dose	rs4086116	6e-12	rs1934963	10	96512452	+	CYP2C19	0.514	NS	0.0316287	intron(dbSNP)	1	18535201
Acute lymphoblastic leukemia (childhood)	rs6428370	7e-06	rs9427934	1	195179556	+	CFHR2	0.509	NS	0.000925726	intron(dbSNP)	0.847005	19684603
Plasma C4b binding protein levels	rs3813948	4e-10	rs12063780	1	205329206	+	C4BPB	0.277	0.00557554	0.000237962	intergenic(GVS)	1	20212171
Body mass index	rs10838738	5e-09	rs7927771	11	47557137	+	NDUFS3	0.211	0.0274997	NS	intron(dbSNP)	1	19079261
Rheumatoid arthritis	rs881375	4e-08	rs881375	9	122728994	-	TRAF1	0.21	NS	0.0134679	intergenic(GVS)	0.999999	19503088
Height	rs4886707	8e-08	rs4886722	15	73728402	+	SNX33	0.202	0.0165318	NS	intergenic(GVS)	1	20189936
